# Supplementary material for: Analysis of genetic diversity and genome-wide association study for drought tolerance related traits in Iranian bread wheat
Source: BMC Plant Biol. 2023 Sep 15;23:431. doi: 10.1186/s12870-023-04416-3 (PMC10503013; doi:10.1186/s12870-023-04416-3)
Supplement: Supplementary file 2 — Additional file 2. [file 12870_2023_4416_MOESM2_ESM.txt]

rs#	alleles	chrom	pos	strand	assembly#	center	protLSID	assayLSID	panelLSID	QCode	G1	G2	G3	G4	G5	G6	G7	G8	G9	G10	G11	G12	G13	G14	G15	G16	G17	G18	G19	G20	G21	G22	G23	G24	G25	G26	G27	G28	G29	G30	G31	G32	G33	G34	G35	G36	G37	G38	G39
rs15674	C/G	1	0	-1	42	KSU	42	202	7	0.6171875	G	C	G	G	G	G	G	G	G	G	G	G	G	G	G	G	G	G	G	G	G	G	G	G	G	G	G	G	G	G	G	G	G	G	G	G	G	G	G
rs16689	A/G	1	0	-1	49	KSU	322	43	9	0.927083333	A	A	A	A	A	A	A	A	A	A	A	A	A	A	A	A	A	A	A	A	A	A	A	A	A	A	A	A	A	A	A	A	A	A	A	A	A	A	A
rs25507	A/C	1	0	-1	13	KSU	33	272	2	0.7890625	C	C	C	C	C	C	C	C	C	C	C	C	C	C	C	C	C	C	C	C	C	C	C	C	C	C	C	C	C	C	C	C	C	C	C	C	C	C	C
rs25508	G/A	1	0	-1	26	KSU	303	33	2	0.869791667	G	G	G	G	G	G	G	G	G	G	G	G	G	G	G	G	G	G	G	G	G	G	G	G	G	G	G	G	G	G	G	G	G	G	G	G	G	G	G
rs25510	G/T	1	0	-1	21	KSU	14	272	3	0.736979167	T	T	T	T	T	T	T	T	T	T	T	T	T	T	T	T	T	T	T	T	T	T	T	T	T	T	T	T	T	T	T	T	T	T	T	T	T	T	T
rs25511	A/C	1	0	-1	22	KSU	14	272	3	0.736979167	C	C	C	C	C	C	C	C	C	C	C	C	C	C	C	C	C	C	C	C	C	C	C	C	C	C	C	C	C	C	C	C	C	C	C	C	C	C	C
rs25512	A/G	1	0	-1	26	KSU	33	272	2	0.7890625	G	G	G	G	G	G	G	G	G	G	G	G	G	G	G	G	G	G	G	G	G	G	G	G	G	G	G	G	G	G	G	G	G	G	G	G	G	G	G
rs2921	C/T	1	0	-1	48	KSU	130	19	2	0.3828125	C	T	C	C	C	C	C	C	C	C	C	C	C	C	C	C	C	C	C	C	C	C	C	C	C	C	C	C	C	C	C	C	C	C	C	C	C	C	C
rs34409	A/G	1	0	-1	16	KSU	178	24	3	0.518229167	A	G	A	A	A	A	A	A	A	A	A	A	A	A	A	A	A	A	A	A	A	A	A	A	A	A	A	A	A	A	A	A	A	A	A	A	A	A	A
rs34410	C/T	1	0	-1	20	KSU	178	24	3	0.518229167	C	T	C	C	C	C	C	C	C	C	C	C	C	C	C	C	C	C	C	C	C	C	C	C	C	C	C	C	C	C	C	C	C	C	C	C	C	C	C
rs34411	C/T	1	0	-1	21	KSU	178	24	3	0.518229167	C	T	C	C	C	C	C	C	C	C	C	C	C	C	C	C	C	C	C	C	C	C	C	C	C	C	C	C	C	C	C	C	C	C	C	C	C	C	C
rs35362	A/G	1	0	-1	7	KSU	210	83	12	0.731770833	A	A	G	A	A	A	A	G	A	G	A	A	A	A	A	A	A	A	R	G	A	A	A	A	A	A	A	A	G	A	A	G	G	G	G	A	A	A	A
rs41960	A/C	1	0	-1	50	KSU	74	216	13	0.721354167	A	C	A	C	C	C	C	C	C	A	C	C	C	C	C	A	A	C	M	A	C	C	C	C	C	C	C	C	A	C	C	A	A	A	A	C	C	C	A
rs47101	C/T	1	0	-1	24	KSU	65	100	2	0.424479167	T	C	T	T	T	T	T	T	T	T	T	T	T	T	T	T	T	T	T	T	T	T	T	T	T	T	T	T	C	T	T	T	T	C	T	T	T	T	T
rs5270	C/T	1	0	-1	23	KSU	123	23	0	0.380208333	C	T	C	C	C	C	C	C	C	C	C	C	C	C	C	C	C	C	C	C	C	C	C	C	C	C	C	C	C	C	C	C	C	C	C	C	C	C	C
rs5271	T/C	1	0	-1	52	KSU	123	23	0	0.380208333	T	C	T	T	T	T	T	T	T	T	T	T	T	T	T	T	T	T	T	T	T	T	T	T	T	T	T	T	T	T	T	T	T	T	T	T	T	T	T
rs53642	C/T	1	0	-1	44	KSU	41	314	11	0.895833333	T	T	T	T	T	T	T	T	T	T	T	T	T	T	T	T	T	T	T	T	T	T	T	T	T	T	T	T	T	T	T	T	T	T	T	T	T	T	T
rs53643	G/A	1	0	-1	58	KSU	41	314	11	0.895833333	A	A	A	A	A	A	A	A	A	A	A	A	A	A	A	A	A	A	A	A	A	A	A	A	A	A	A	A	A	A	A	A	A	A	A	A	A	A	A
rs54764	A/G	1	0	-1	22	KSU	47	42	0	0.231770833	G	G	A	A	A	G	A	G	G	G	A	A	A	G	A	G	A	A	A	G	A	G	G	A	A	A	A	A	G	A	G	G	A	G	G	A	G	A	G
rs60143	C/G	1	0	-1	34	KSU	58	180	12	0.588541667	C	G	G	G	G	G	G	G	G	G	G	G	G	G	G	C	C	G	G	G	G	G	G	G	G	G	G	G	C	G	G	G	G	C	G	G	G	G	C
rs9666	G/A	1	0	-1	32	KSU	140	30	2	0.4375	G	G	G	G	G	G	G	A	A	A	G	G	G	G	G	G	G	G	G	G	G	G	G	G	G	G	G	G	A	G	G	G	G	G	G	G	G	G	G
rs11050	C/T	1	3415	-1	50	KSU	270	40	3	0.799479167	C	C	C	C	C	C	C	C	C	C	C	C	C	C	C	C	C	C	C	C	C	C	C	C	C	C	C	C	C	C	C	C	C	C	C	C	C	C	C
rs11411	A/G	1	3415	-1	10	KSU	35	209	3	0.627604167	G	G	G	G	G	G	G	G	G	G	G	G	G	G	G	G	G	G	G	G	G	G	G	G	G	G	G	G	G	G	G	G	G	G	G	G	G	G	G
rs11412	G/T	1	3415	-1	19	KSU	257	47	8	0.770833333	G	T	G	G	G	T	G	G	G	G	G	G	G	G	G	G	G	G	G	T	G	G	T	G	G	G	G	G	G	G	T	T	G	G	T	G	T	G	T
rs1154	A/C	1	3415	-1	8	KSU	22	237	1	0.671875	C	C	C	C	C	C	C	C	C	C	C	C	C	C	C	C	C	C	C	C	C	C	C	C	C	C	C	C	C	C	C	C	C	C	C	C	C	C	C
rs12303	G/T	1	3415	-1	27	KSU	145	32	0	0.4609375	G	T	G	G	G	T	G	G	G	G	G	G	T	G	G	G	G	G	G	T	G	G	G	G	G	G	G	G	G	G	K	T	G	G	T	G	G	G	T
rs13180	A/C	1	3415	-1	21	KSU	213	127	20	0.833333333	A	C	A	A	A	C	A	A	A	A	A	A	C	C	A	A	A	A	A	C	A	M	C	A	A	A	A	A	A	A	C	C	A	A	C	A	C	A	C
rs1381	C/T	1	3415	-1	22	KSU	87	231	20	0.776041667	T	C	T	T	T	C	T	T	T	T	T	T	C	T	T	C	T	C	C	C	T	C	C	C	T	T	T	T	T	T	C	C	T	T	C	T	C	T	C
rs14151	A/G	1	3415	-1	39	KSU	73	175	7	0.627604167	G	G	G	G	G	G	G	G	G	G	G	G	G	G	G	G	G	A	G	G	G	R	G	A	G	G	G	G	A	G	G	G	G	G	G	G	G	G	G
rs14152	A/G	1	3415	-1	9	KSU	26	215	0	0.627604167	G	G	G	G	G	G	G	G	G	G	G	G	G	G	G	G	G	G	G	G	G	G	G	G	G	G	G	G	G	G	G	G	G	G	G	G	G	G	G
rs15985	A/G	1	3415	-1	39	KSU	26	84	0	0.286458333	G	G	G	G	G	G	G	G	G	G	G	G	G	G	G	G	G	A	G	G	G	R	G	A	G	G	G	G	A	G	G	G	G	G	G	G	G	G	G
rs16172	A/G	1	3415	-1	14	KSU	35	164	3	0.510416667	G	G	G	G	G	G	G	G	A	G	A	G	G	G	G	G	G	A	G	G	G	G	G	G	G	G	G	G	G	G	G	G	G	G	G	G	G	G	G
rs17035	A/G	1	3415	-1	41	KSU	22	325	3	0.895833333	G	G	G	G	G	G	G	G	G	G	G	G	G	G	G	G	G	A	G	G	G	R	G	A	G	G	G	G	A	G	G	G	G	G	G	G	G	G	G
rs19425	C/T	1	3415	-1	42	KSU	34	79	2	0.2890625	T	C	T	T	T	C	T	T	T	T	T	T	C	T	T	T	T	T	T	C	T	T	T	T	T	T	T	T	T	T	Y	C	T	T	C	T	T	T	C
rs19643	A/G	1	3415	-1	63	KSU	26	308	6	0.854166667	G	G	G	G	G	G	G	G	G	G	G	G	G	G	G	G	G	A	G	G	G	R	G	A	G	G	G	G	A	G	G	G	G	G	G	G	G	G	G
rs22942	A/G	1	3415	-1	20	KSU	23	82	0	0.2734375	G	G	G	G	G	G	G	G	G	G	G	G	G	G	G	G	G	G	G	G	G	G	G	G	G	G	G	G	G	G	G	G	G	G	G	G	G	G	G
rs23290	C/T	1	3415	-1	22	KSU	72	247	16	0.7890625	T	C	T	T	T	C	T	T	T	T	T	T	C	T	Y	T	T	T	T	C	T	T	T	T	T	T	T	T	T	T	C	C	T	T	C	T	T	T	C
rs24770	G/T	1	3415	-1	29	KSU	172	34	3	0.528645833	G	G	G	G	G	G	G	G	G	G	G	G	G	G	G	G	G	T	G	G	G	K	G	T	G	G	G	G	T	G	G	G	G	G	G	G	G	G	G
rs25538	A/C	1	3415	-1	29	KSU	173	40	4	0.544270833	A	C	A	A	A	C	A	A	A	A	A	A	C	A	A	A	A	A	A	C	A	A	A	A	A	A	A	A	A	A	M	C	A	A	C	A	A	A	C
rs25539	A/G	1	3415	-1	48	KSU	86	88	1	0.450520833	A	G	A	A	A	G	G	G	A	G	G	A	G	A	A	A	A	G	G	G	A	G	G	G	A	A	A	A	G	G	G	G	A	A	G	A	G	A	G
rs26038	C/T	1	3415	-1	25	KSU	244	41	12	0.7109375	C	C	C	C	C	C	C	C	C	T	T	C	C	C	C	C	C	C	C	C	C	C	C	C	T	C	C	C	C	T	C	C	C	C	C	C	C	C	C
rs27991	C/T	1	3415	-1	50	KSU	200	33	4	0.596354167	C	C	C	C	C	C	C	C	C	C	C	C	C	C	C	C	C	T	C	C	C	Y	C	T	C	C	C	C	T	C	C	C	C	C	C	C	C	C	C
rs33310	G/A	1	3415	-1	16	KSU	153	27	6	0.453125	G	G	G	G	G	G	G	G	G	G	G	G	A	G	G	G	G	G	G	A	G	G	G	R	G	G	G	G	G	G	G	G	A	G	G	G	G	G	G
rs33315	A/G	1	3415	-1	16	KSU	27	105	1	0.341145833	G	G	G	G	G	G	G	G	G	G	G	G	A	G	G	G	G	G	G	A	G	G	G	A	G	G	G	G	G	G	G	G	A	G	G	G	G	G	G
rs33329	A/G	1	3415	-1	9	KSU	42	48	0	0.234375	G	A	G	G	G	A	G	G	G	G	G	G	A	G	G	G	G	G	A	G	G	R	A	G	G	G	G	G	G	G	A	A	G	G	A	G	A	G	A
rs33738	C/A	1	3415	-1	57	KSU	71	238	17	0.760416667	A	A	A	A	A	C	A	A	A	A	A	A	C	A	A	A	A	A	M	A	A	M	C	A	A	A	A	A	A	A	C	C	A	A	C	A	C	A	C
rs33739	A/C	1	3415	-1	57	KSU	238	63	15	0.744791667	A	A	A	A	A	C	A	A	A	A	A	A	C	A	A	A	A	A	M	A	A	M	C	A	A	A	A	A	A	A	C	C	A	A	C	A	C	A	C
rs36636	C/T	1	3415	-1	33	KSU	223	50	6	0.6953125	C	C	C	C	C	C	C	C	C	T	T	C	C	C	C	C	T	T	T	C	C	T	C	C	C	C	C	C	C	C	C	C	C	T	C	C	C	T	C
rs38070	C/T	1	3415	-1	27	KSU	167	208	26	0.908854167	C	C	T	T	T	C	T	T	T	T	T	T	C	T	T	C	T	T	C	C	T	Y	C	T	T	T	T	T	T	T	C	C	T	T	C	T	C	T	C
rs39867	C/T	1	3415	-1	36	KSU	160	198	20	0.880208333	T	C	T	T	T	C	T	T	T	T	T	T	C	T	T	C	T	C	Y	C	T	C	C	C	T	T	T	T	T	T	C	C	T	T	C	T	C	T	C
rs39868	G/T	1	3415	-1	8	KSU	44	68	0	0.291666667	T	G	T	T	T	T	T	T	T	T	T	T	T	T	T	T	T	T	T	G	T	T	T	T	T	T	T	T	T	T	T	T	T	T	T	T	T	T	T
rs40310	C/G	1	3415	-1	58	KSU	51	68	2	0.3046875	G	C	G	G	G	C	G	G	G	G	G	G	G	G	G	G	G	G	G	G	G	C	C	G	G	G	G	G	G	G	C	C	G	G	C	G	C	G	C
rs41918	C/T	1	3415	-1	15	KSU	260	25	3	0.734375	C	C	C	C	C	T	C	C	C	C	C	C	C	C	C	C	C	C	Y	C	C	T	T	C	C	C	C	C	C	C	T	T	C	C	T	C	T	C	T
rs41919	C/T	1	3415	-1	39	KSU	260	25	3	0.734375	C	C	C	C	C	T	C	C	C	C	C	C	C	C	C	C	C	C	Y	C	C	T	T	C	C	C	C	C	C	C	T	T	C	C	T	C	T	C	T
rs46556	C/T	1	3415	-1	19	KSU	173	38	10	0.5234375	C	C	C	Y	C	C	C	C	T	T	T	C	C	C	C	C	C	C	T	C	C	C	C	C	C	C	C	C	C	C	C	C	C	T	C	C	C	C	C
rs46557	T/C	1	3415	-1	20	KSU	173	38	10	0.5234375	T	T	T	Y	T	T	T	T	C	C	C	T	T	T	T	T	T	T	C	T	T	T	T	T	T	T	T	T	T	T	T	T	T	C	T	T	T	T	T
rs46558	C/A	1	3415	-1	38	KSU	173	38	10	0.5234375	C	C	C	M	C	C	C	C	A	A	A	C	C	C	C	C	C	C	A	C	C	C	C	C	C	C	C	C	C	C	C	C	C	A	C	C	C	C	C
rs47060	G/A	1	3415	-1	60	KSU	52	54	2	0.270833333	A	G	A	A	A	G	A	A	A	A	A	A	G	A	A	G	A	G	R	G	A	G	G	G	A	A	A	A	A	A	G	G	A	A	G	A	G	A	G
rs47061	A/G	1	3415	-1	60	KSU	54	37	0	0.236979167	A	G	A	A	A	G	A	A	A	A	A	A	G	A	A	G	A	G	A	G	A	G	G	G	A	A	A	A	A	A	G	G	A	A	G	A	G	A	G
rs4747	C/G	1	3415	-1	49	KSU	41	84	2	0.3203125	C	C	G	G	G	C	G	G	G	G	G	G	C	G	G	C	C	C	C	C	G	G	G	C	G	G	G	G	G	G	G	C	G	G	C	G	G	C	C
rs47812	C/T	1	3415	-1	41	KSU	256	15	3	0.697916667	C	T	C	C	C	T	C	C	C	C	C	C	C	C	C	C	C	C	C	C	C	C	C	C	C	C	C	C	C	C	Y	T	C	C	T	C	C	C	T
rs47814	C/T	1	3415	-1	41	KSU	244	15	2	0.669270833	C	T	C	C	C	T	C	C	C	C	C	C	C	C	C	C	C	C	C	C	C	C	C	C	C	C	C	C	C	C	T	T	C	C	T	C	C	C	T
rs47816	A/G	1	3415	-1	55	KSU	26	214	3	0.6171875	G	G	G	G	G	G	G	G	G	G	G	G	G	G	G	G	G	G	G	A	G	G	G	G	G	G	G	G	G	G	G	G	G	G	G	G	G	G	G
rs53010	C/T	1	3415	-1	59	KSU	280	43	9	0.817708333	C	C	C	C	C	C	C	C	C	C	C	C	C	C	C	C	C	C	C	T	C	C	C	C	C	C	C	C	C	C	C	C	C	C	C	C	C	C	C
rs5540	A/C	1	3415	-1	5	KSU	26	352	8	0.963541667	C	C	C	C	C	C	C	C	C	C	C	C	C	C	C	C	C	A	C	C	C	C	C	A	C	C	C	C	A	C	C	C	C	C	C	C	C	C	C
rs55515	A/C	1	3415	-1	19	KSU	128	30	2	0.40625	A	A	A	A	A	A	A	A	A	A	A	A	A	A	A	A	A	A	A	A	A	A	A	A	A	A	A	A	A	A	A	A	A	A	A	A	A	A	A
rs55551	C/T	1	3415	-1	23	KSU	145	105	8	0.630208333	T	C	C	T	C	T	T	C	T	C	C	C	T	C	C	T	T	C	T	T	C	C	C	C	C	Y	C	T	T	C	T	T	C	T	T	Y	C	T	C
rs57290	C/T	1	3415	-1	31	KSU	25	223	3	0.638020833	T	T	T	T	T	T	T	T	T	T	T	T	T	T	T	T	T	T	T	C	T	T	T	T	T	T	T	T	T	T	T	T	T	T	T	T	T	T	T
rs59112	A/T	1	3415	-1	57	KSU	207	25	0	0.604166667	A	A	A	A	A	A	A	A	A	A	A	A	A	A	A	A	A	A	A	T	A	A	A	A	A	A	A	A	A	A	A	A	A	A	A	A	A	A	A
rs59523	C/T	1	3415	-1	37	KSU	111	44	2	0.3984375	C	C	C	C	C	C	C	C	C	C	C	C	C	C	C	T	T	C	C	T	C	C	C	T	C	C	C	C	T	C	T	T	C	C	T	C	C	T	C
rs59524	C/T	1	3415	-1	45	KSU	24	87	0	0.2890625	C	C	T	T	T	T	T	T	T	T	T	T	T	T	T	T	T	T	T	T	T	Y	T	T	T	T	T	T	T	T	T	T	T	T	T	T	T	T	T
rs59525	T/C	1	3415	-1	52	KSU	24	87	0	0.2890625	T	T	C	C	C	C	C	C	C	C	C	C	C	C	C	C	C	C	C	C	C	Y	C	C	C	C	C	C	C	C	C	C	C	C	C	C	C	C	C
rs59526	C/T	1	3415	-1	37	KSU	87	44	1	0.338541667	C	C	C	C	C	C	C	C	C	C	C	C	C	C	C	T	T	C	C	T	C	Y	C	T	C	C	C	C	T	C	T	T	C	C	T	C	C	T	C
rs62904	A/G	1	3415	-1	20	KSU	55	202	10	0.643229167	G	A	G	G	G	G	G	G	A	A	A	G	G	G	G	G	G	A	R	G	G	G	G	G	G	G	G	G	G	G	G	G	G	A	G	G	G	G	G
rs62905	A/G	1	3415	-1	19	KSU	77	206	18	0.690104167	A	A	G	G	G	A	G	G	G	G	G	G	A	G	G	A	A	A	R	A	A	G	G	A	G	G	G	G	A	G	A	A	G	G	A	G	G	A	A
rs62906	G/T	1	3415	-1	28	KSU	80	206	10	0.71875	G	G	T	T	T	T	T	T	T	T	T	T	G	T	T	G	G	G	T	G	T	T	T	G	T	T	T	T	G	T	G	G	T	T	G	T	T	G	T
rs62907	A/G	1	3415	-1	57	KSU	23	206	3	0.588541667	A	A	G	G	G	G	G	G	G	G	G	G	A	G	G	A	G	A	G	G	G	R	G	A	G	G	G	G	A	G	A	G	G	G	G	G	G	G	G
rs7165	A/G	1	3415	-1	16	KSU	80	116	5	0.497395833	G	G	G	G	G	G	G	G	G	G	G	G	G	G	G	G	A	G	G	A	G	R	G	G	G	G	A	A	A	G	G	A	G	G	A	A	G	G	G
rs7166	C/A	1	3415	-1	28	KSU	80	116	5	0.497395833	A	A	A	A	A	A	A	A	A	A	A	A	A	A	A	A	C	A	A	C	A	M	A	A	A	A	C	C	C	A	A	C	A	A	C	C	A	A	A
rs7167	G/A	1	3415	-1	58	KSU	80	116	5	0.497395833	A	A	A	A	A	A	A	A	A	A	A	A	A	A	A	A	G	A	A	G	A	R	A	A	A	A	G	G	G	A	A	G	A	A	G	G	A	A	A
rs9912	A/C	1	3415	-1	5	KSU	65	258	13	0.807291667	C	C	C	C	C	A	C	C	C	C	C	C	A	C	C	C	C	C	C	A	C	C	C	C	C	C	C	C	C	C	C	A	C	C	A	C	A	C	A
rs10552	A/G	1	12608	-1	51	KSU	174	36	2	0.541666667	A	A	A	A	A	A	A	A	A	A	A	A	A	A	A	A	G	A	A	G	A	A	A	A	A	A	A	A	A	A	A	G	A	A	G	A	A	G	A
rs18788	A/C	1	12608	-1	42	KSU	21	96	0	0.3046875	C	C	C	C	C	C	C	C	C	C	C	C	C	C	C	C	C	C	A	A	C	C	C	C	C	C	C	C	C	C	C	A	C	C	A	C	C	C	C
rs30653	C/T	1	12608	-1	13	KSU	55	76	3	0.333333333	T	T	C	T	C	T	T	T	T	T	T	C	C	T	C	T	C	T	T	T	T	Y	T	T	T	C	C	C	T	C	T	T	C	T	T	C	T	T	T
rs33225	A/G	1	12608	-1	20	KSU	77	85	7	0.403645833	G	G	A	G	A	A	G	G	G	G	G	A	A	G	A	A	G	G	G	A	A	R	G	G	G	A	A	A	G	A	G	A	A	G	A	A	G	G	A
rs33488	C/T	1	12608	-1	59	KSU	124	64	1	0.486979167	C	C	T	C	T	C	C	C	C	C	C	T	T	C	T	T	C	C	C	C	T	Y	C	C	C	T	T	T	C	T	C	C	T	C	C	T	C	C	C
rs35372	A/G	1	12608	-1	40	KSU	159	18	1	0.458333333	G	G	A	A	A	A	A	A	A	A	A	A	A	A	A	A	A	A	A	A	A	A	A	A	A	A	A	A	A	A	G	A	A	A	A	A	A	A	A
rs35373	A/G	1	12608	-1	41	KSU	218	95	22	0.7578125	G	G	A	A	A	G	A	A	A	A	A	A	A	A	A	A	A	A	A	A	A	A	A	A	A	A	A	A	A	A	G	A	A	A	A	A	A	A	G
rs37843	A/G	1	12608	-1	25	KSU	224	22	3	0.6328125	A	A	A	A	A	A	A	A	A	A	A	A	A	A	A	A	A	G	A	A	A	A	A	G	A	A	A	A	G	A	A	A	A	A	A	A	A	A	A
rs37844	C/G	1	12608	-1	55	KSU	26	200	2	0.583333333	G	G	G	G	G	G	G	G	G	G	G	G	G	G	G	G	G	G	G	G	G	G	G	G	G	G	G	G	G	G	G	G	G	G	G	G	G	G	G
rs42628	C/G	1	12608	-1	23	KSU	104	84	6	0.473958333	G	G	C	C	C	G	C	C	C	C	C	C	C	C	C	C	C	C	C	C	C	C	C	C	C	C	C	C	C	C	G	C	C	C	C	C	C	C	G
rs4395	A/G	1	12608	-1	57	KSU	309	50	13	0.901041667	A	A	A	A	A	G	A	A	A	A	A	A	A	A	A	A	A	A	A	G	A	A	A	A	A	A	A	A	A	A	A	G	A	A	G	A	A	A	G
rs44150	C/T	1	12608	-1	45	KSU	106	249	18	0.877604167	T	T	C	T	C	T	T	T	T	T	T	C	C	C	C	T	C	T	T	T	T	Y	T	T	T	C	C	C	T	C	T	T	C	T	T	C	T	T	T
rs44965	C/T	1	12608	-1	28	KSU	68	307	11	0.947916667	C	C	T	T	T	C	T	T	T	T	T	T	T	T	T	T	T	T	T	T	T	T	T	T	T	T	T	T	T	T	C	T	T	T	T	T	T	T	C
rs50683	C/T	1	12608	-1	16	KSU	48	37	0	0.221354167	C	C	T	T	T	C	T	T	C	T	T	T	T	T	T	T	T	T	T	T	T	T	T	T	T	T	T	T	T	T	C	T	T	T	T	T	T	C	C
rs50684	A/G	1	12608	-1	29	KSU	48	37	0	0.221354167	A	A	G	G	G	A	G	G	A	G	G	G	G	G	G	G	G	G	G	G	G	G	G	G	G	G	G	G	G	G	A	G	G	G	G	G	G	A	A
rs50739	A/G	1	12608	-1	16	KSU	73	229	18	0.739583333	G	G	G	A	G	G	A	A	G	G	G	G	G	G	G	G	G	G	G	G	G	R	A	G	A	G	G	G	G	G	G	G	G	G	G	G	A	G	G
rs5096	G/A	1	12608	-1	32	KSU	33	202	5	0.598958333	A	A	A	A	A	A	A	A	A	A	A	A	A	A	A	A	A	A	A	A	A	A	A	A	A	A	A	A	A	A	A	A	A	A	A	A	A	A	A
rs5097	C/T	1	12608	-1	41	KSU	68	170	8	0.598958333	T	T	T	T	T	T	T	T	T	T	T	T	T	T	T	T	C	T	T	C	T	T	T	T	T	T	T	T	T	T	T	C	T	T	C	T	T	C	T
rs5098	T/C	1	12608	-1	58	KSU	68	170	8	0.598958333	C	C	C	C	C	C	C	C	C	C	C	C	C	C	C	C	T	C	C	T	C	C	C	C	C	C	C	C	C	C	C	T	C	C	T	C	C	T	C
rs52421	C/T	1	12608	-1	30	KSU	64	40	1	0.268229167	C	C	C	C	C	Y	C	C	C	C	C	C	C	C	C	T	T	T	T	T	T	C	C	T	C	C	C	C	T	C	C	T	C	C	T	C	C	T	C
rs52422	C/T	1	12608	-1	30	KSU	168	107	13	0.682291667	C	C	C	C	C	Y	C	C	C	C	C	C	C	C	C	T	T	T	T	T	T	C	C	T	C	C	C	C	T	C	C	T	C	C	T	C	C	T	C
rs53497	A/C	1	12608	-1	50	KSU	18	161	0	0.466145833	C	C	C	C	C	C	C	C	C	C	C	C	C	C	C	C	A	C	C	A	C	C	C	C	C	C	C	C	C	C	C	A	C	C	A	C	C	A	C
rs53498	A/C	1	12608	-1	50	KSU	19	81	0	0.260416667	C	C	C	C	C	C	C	C	C	C	C	C	C	C	C	C	A	C	M	A	C	C	C	C	C	C	C	C	C	C	C	A	C	C	A	C	C	A	C
rs5463	C/T	1	12608	-1	39	KSU	287	32	10	0.8046875	C	C	C	C	C	C	C	C	C	C	C	C	C	C	C	C	C	C	C	C	C	C	C	C	C	C	C	C	C	C	C	C	C	C	C	C	C	C	C
rs60395	A/G	1	12608	-1	33	KSU	29	329	8	0.911458333	G	G	G	G	G	G	G	G	G	G	G	G	G	G	G	G	G	G	R	A	G	G	G	G	G	G	G	G	G	G	G	A	G	G	A	G	G	G	G
rs60396	T/C	1	12608	-1	48	KSU	29	329	8	0.911458333	C	C	C	C	C	C	C	C	C	C	C	C	C	C	C	C	C	C	Y	T	C	C	C	C	C	C	C	C	C	C	C	T	C	C	T	C	C	C	C
rs61404	A/G	1	12608	-1	53	KSU	194	190	27	0.9296875	A	A	G	A	G	G	A	A	G	A	G	G	G	A	G	G	A	A	G	G	G	R	A	A	A	G	G	G	A	G	A	G	G	A	G	G	A	A	G
rs63747	C/T	1	12608	-1	35	KSU	97	118	3	0.552083333	C	T	T	T	T	C	T	T	C	C	T	T	T	T	T	T	T	C	Y	C	T	T	T	C	T	T	T	T	C	T	T	C	T	C	C	T	T	T	C
rs63895	A/G	1	12608	-1	15	KSU	96	82	6	0.447916667	G	G	A	G	A	G	G	G	G	G	G	A	A	A	A	A	G	G	R	G	A	A	G	G	G	A	A	A	G	A	A	G	A	G	G	A	G	G	G
rs800	A/G	1	12608	-1	7	KSU	43	41	0	0.21875	A	G	G	G	G	A	G	G	G	G	G	G	G	G	G	G	G	G	R	A	G	R	G	G	G	G	G	G	G	G	G	A	G	G	A	A	G	G	A
rs8176	C/T	1	12608	-1	14	KSU	246	29	6	0.700520833	C	C	C	C	C	C	C	C	C	C	C	C	C	C	C	C	C	C	Y	T	C	C	C	C	C	C	C	C	C	C	C	T	C	C	T	C	C	C	C
rs30472	G/A	1	14798	-1	19	KSU	183	28	7	0.53125	G	G	G	G	G	G	G	G	G	A	G	G	G	G	G	G	G	G	A	A	A	G	G	G	G	G	G	G	G	G	G	A	G	G	A	A	G	G	A
rs43218	C/G	1	14798	-1	58	KSU	49	95	2	0.369791667	C	G	G	G	G	G	G	G	G	G	G	G	G	G	G	G	G	G	G	G	G	G	G	G	G	G	G	G	G	G	G	G	G	G	G	G	G	G	G
rs51909	C/T	1	14798	-1	41	KSU	302	83	17	0.958333333	T	C	C	C	C	C	C	C	C	C	C	C	C	C	C	C	C	C	C	C	C	C	C	C	C	C	C	C	C	C	C	C	C	C	C	C	C	C	C
rs20818	C/T	1	16987	-1	16	KSU	279	39	6	0.8125	C	C	C	C	C	T	C	T	C	C	C	C	T	C	C	C	C	C	C	T	T	C	C	C	C	C	C	C	C	C	C	T	C	C	T	C	C	C	T
rs22227	C/T	1	16987	-1	44	KSU	295	45	11	0.856770833	C	C	C	C	C	T	C	T	C	C	C	C	T	C	C	C	C	C	C	C	C	T	C	C	C	C	C	C	C	C	C	C	C	C	C	C	C	T	T
rs2596	A/C	1	16987	-1	36	KSU	39	291	4	0.848958333	C	C	C	C	C	A	C	A	C	C	C	C	A	C	C	C	C	C	C	A	A	C	C	C	C	C	C	C	C	C	C	A	C	C	A	C	C	C	A
rs38755	T/C	1	16987	-1	32	KSU	261	37	3	0.768229167	T	T	T	T	T	C	T	C	T	T	T	T	C	T	T	T	T	T	T	T	T	C	T	T	T	T	T	T	T	T	T	T	T	T	T	T	T	C	C
rs38756	C/T	1	16987	-1	58	KSU	261	37	3	0.768229167	C	C	C	C	C	T	C	T	C	C	C	C	T	C	C	C	C	C	C	C	C	T	C	C	C	C	C	C	C	C	C	C	C	C	C	C	C	T	T
rs43063	A/T	1	16987	-1	63	KSU	48	204	5	0.643229167	T	T	T	T	T	A	T	A	T	T	A	T	A	T	T	A	A	T	T	A	A	T	T	T	T	T	T	T	T	T	T	A	T	T	A	T	T	T	A
rs12119	A/T	1	18213	-1	7	KSU	250	108	20	0.880208333	A	A	A	T	A	A	T	A	A	A	A	A	T	A	A	T	A	A	A	A	A	T	A	A	A	A	A	A	A	A	A	A	A	T	A	A	T	T	A
rs12120	A/T	1	18213	-1	7	KSU	241	108	15	0.869791667	A	A	A	T	A	A	T	A	A	A	A	A	T	A	A	T	A	A	A	A	A	T	A	A	A	A	A	A	A	A	A	A	A	T	A	A	T	T	A
rs26855	C/T	1	18213	-1	8	KSU	103	59	4	0.411458333	C	C	C	C	C	C	C	C	C	C	C	C	C	C	C	T	C	C	T	C	T	C	T	C	T	C	C	C	C	C	C	C	C	T	C	C	C	T	C
rs4593	C/G	1	18213	-1	6	KSU	28	263	4	0.747395833	G	G	G	C	G	G	G	G	G	G	G	G	G	G	G	G	G	G	G	G	G	G	G	G	G	G	G	G	G	G	G	G	G	G	G	G	G	G	G
rs10714	C/T	1	19439	-1	36	KSU	162	101	4	0.674479167	T	T	C	T	C	T	T	C	C	T	C	C	T	C	C	T	C	C	C	C	T	C	C	C	C	C	C	C	C	C	C	C	C	T	C	C	C	C	T
rs14567	C/T	1	19439	-1	44	KSU	219	27	3	0.6328125	C	C	C	C	C	C	C	T	C	C	C	C	C	C	C	C	C	C	C	C	C	C	C	C	C	C	T	C	C	T	C	C	T	C	C	C	C	T	C
rs17645	G/A	1	19439	-1	17	KSU	255	82	19	0.828125	A	G	G	G	G	G	A	G	G	G	G	G	G	G	G	G	G	G	R	A	G	G	G	G	G	G	G	G	G	G	G	A	G	G	G	G	A	A	G
rs1803	C/T	1	19439	-1	54	KSU	251	76	10	0.825520833	C	C	C	C	C	C	C	C	C	C	C	C	C	C	C	T	T	C	C	C	C	C	C	C	C	C	C	C	C	C	C	C	C	C	C	C	T	T	C
rs19553	A/G	1	19439	-1	37	KSU	22	121	2	0.3671875	G	G	G	G	G	G	G	G	G	G	G	G	G	G	G	G	A	G	R	G	G	G	G	G	G	G	G	G	G	G	G	G	G	G	G	G	G	G	G
rs19554	C/T	1	19439	-1	53	KSU	22	121	2	0.3671875	T	T	T	T	T	T	T	T	T	T	T	T	T	T	T	T	C	T	Y	T	T	T	T	T	T	T	T	T	T	T	T	T	T	T	T	T	T	T	T
rs19555	A/G	1	19439	-1	48	KSU	172	121	16	0.721354167	G	A	A	A	G	A	G	G	A	A	A	A	A	G	A	G	A	A	A	G	G	G	G	A	G	G	A	G	A	G	A	G	G	A	A	A	G	G	G
rs19556	G/A	1	19439	-1	51	KSU	172	121	16	0.721354167	A	G	G	G	A	G	A	A	G	G	G	G	G	A	G	A	G	G	G	A	A	A	A	G	A	A	G	A	G	A	G	A	A	G	G	G	A	A	A
rs21315	A/G	1	19439	-1	20	KSU	97	67	5	0.4140625	A	A	A	A	G	A	A	G	A	A	A	A	G	G	A	G	A	A	A	A	A	G	G	A	G	R	A	A	A	A	A	A	G	A	A	A	G	A	G
rs21316	C/G	1	19439	-1	56	KSU	97	67	5	0.4140625	C	C	C	C	G	C	C	G	C	C	C	C	G	G	C	G	C	C	C	C	C	G	G	C	G	S	C	C	C	C	C	C	G	C	C	C	G	C	G
rs21317	A/G	1	19439	-1	7	KSU	97	67	5	0.4140625	A	A	A	A	G	A	A	G	A	A	A	A	G	G	A	G	A	A	A	A	A	G	G	A	G	R	A	A	A	A	A	A	G	A	A	A	G	A	G
rs23815	G/T	1	19439	-1	49	KSU	229	23	0	0.65625	G	G	G	G	G	G	G	T	G	G	G	G	T	G	G	G	G	G	G	G	G	T	T	G	T	G	G	G	G	G	G	G	G	G	G	G	G	T	T
rs23816	A/C	1	19439	-1	58	KSU	229	23	0	0.65625	A	A	A	A	A	A	A	C	A	A	A	A	C	A	A	A	A	A	A	A	A	C	C	A	C	A	A	A	A	A	A	A	A	A	A	A	A	C	C
rs23817	T/C	1	19439	-1	60	KSU	229	23	0	0.65625	T	T	T	T	T	T	T	C	T	T	T	T	C	T	T	T	T	T	T	T	T	C	C	T	C	T	T	T	T	T	T	T	T	T	T	T	T	C	C
rs25412	C/T	1	19439	-1	11	KSU	153	24	4	0.450520833	C	C	C	C	C	C	C	C	C	C	C	C	C	C	T	C	C	C	C	C	C	C	C	C	C	C	C	C	C	C	T	C	C	C	C	T	C	C	C
rs25687	A/G	1	19439	-1	50	KSU	156	45	9	0.5	A	A	A	A	G	A	A	A	A	A	A	A	A	G	A	G	A	A	A	A	A	A	A	A	A	R	A	A	A	A	A	A	G	A	A	A	G	A	A
rs2689	A/G	1	19439	-1	33	KSU	78	81	3	0.40625	A	G	A	G	A	A	A	A	A	A	A	A	A	A	A	G	A	A	A	A	G	A	A	A	A	A	A	A	G	A	A	G	A	A	A	A	G	A	A
rs28133	C/T	1	19439	-1	46	KSU	256	65	11	0.807291667	C	T	C	C	C	C	C	C	C	C	C	C	C	C	C	T	C	C	C	C	C	C	C	C	C	C	C	C	C	C	C	C	C	C	C	C	T	C	C
rs28135	T/C	1	19439	-1	46	KSU	75	256	12	0.830729167	C	T	C	C	C	C	C	C	C	C	C	C	C	C	C	T	C	C	C	C	C	C	C	C	C	C	C	C	C	C	C	C	C	C	C	C	T	C	C
rs32353	T/C	1	19439	-1	46	KSU	51	41	0	0.239583333	T	T	T	T	C	T	T	T	T	T	T	T	T	C	Y	C	T	T	T	T	C	C	C	T	C	Y	T	T	T	T	T	C	C	T	T	T	C	T	T
rs32354	G/A	1	19439	-1	47	KSU	51	41	0	0.239583333	G	G	G	G	A	G	G	G	G	G	G	G	G	A	R	A	G	G	G	G	A	A	A	G	A	R	G	G	G	G	G	A	A	G	G	G	A	G	G
rs32355	G/T	1	19439	-1	6	KSU	51	41	0	0.239583333	G	G	G	G	T	G	G	G	G	G	G	G	G	T	K	T	G	G	G	G	T	T	T	G	T	K	G	G	G	G	G	T	T	G	G	G	T	G	G
rs32471	C/T	1	19439	-1	35	KSU	247	53	7	0.763020833	C	C	C	C	C	C	C	C	C	C	C	C	C	C	C	T	C	C	C	C	C	C	C	C	C	C	C	C	C	C	C	C	C	C	C	C	T	C	C
rs32472	C/G	1	19439	-1	39	KSU	119	136	8	0.643229167	G	G	C	G	C	G	G	C	C	G	C	C	G	C	C	G	G	G	C	G	C	C	C	C	C	C	C	G	G	C	C	C	C	G	C	C	G	G	C
rs32473	C/G	1	19439	-1	38	KSU	78	93	3	0.4375	G	G	C	G	C	G	G	C	C	G	C	C	G	C	C	G	G	G	C	G	C	C	C	C	C	S	C	G	G	C	C	C	C	G	C	C	G	G	C
rs33429	C/T	1	19439	-1	29	KSU	77	23	0	0.260416667	C	C	C	C	C	C	C	C	C	C	C	C	C	C	C	C	C	C	C	C	T	C	C	C	C	C	C	C	C	C	C	C	C	C	C	C	C	C	C
rs33814	A/G	1	19439	-1	37	KSU	151	190	15	0.848958333	A	G	A	G	A	A	G	A	A	A	A	A	A	A	A	G	G	A	A	A	A	A	G	A	G	A	A	A	G	A	A	A	A	A	A	A	G	A	A
rs34458	A/G	1	19439	-1	40	KSU	146	16	0	0.421875	A	A	A	A	A	A	A	A	A	A	A	A	A	A	A	A	A	A	A	A	A	A	A	A	A	A	A	A	A	A	A	A	A	A	A	A	A	A	A
rs35414	C/T	1	19439	-1	19	KSU	191	25	3	0.5546875	C	C	C	T	C	C	C	C	C	C	C	C	C	C	C	C	C	C	C	C	C	C	C	C	C	C	C	C	T	C	C	C	C	C	C	C	C	C	C
rs35415	A/G	1	19439	-1	7	KSU	148	47	4	0.497395833	A	A	A	A	A	A	A	A	A	A	A	A	A	A	A	A	A	A	A	A	A	A	A	A	A	A	A	A	A	A	A	A	A	A	A	A	G	A	A
rs36032	C/T	1	19439	-1	25	KSU	195	50	15	0.598958333	T	C	C	C	C	C	C	C	C	C	C	C	C	C	T	C	T	C	C	C	C	C	C	C	C	Y	Y	C	C	C	C	C	C	C	C	C	C	C	C
rs36602	G/T	1	19439	-1	16	KSU	43	176	5	0.557291667	T	T	T	T	T	T	T	G	T	T	T	T	T	T	T	T	T	T	G	G	T	T	T	T	T	G	T	G	T	T	T	T	T	T	T	T	G	G	T
rs36603	T/C	1	19439	-1	40	KSU	214	44	10	0.645833333	T	T	T	T	T	T	T	T	T	T	T	T	T	T	T	T	T	T	T	T	T	T	T	T	T	T	T	T	T	T	T	T	T	T	T	T	T	T	T
rs36604	C/T	1	19439	-1	40	KSU	44	176	8	0.552083333	T	T	T	T	T	T	T	T	T	T	T	T	T	T	T	T	T	T	T	T	T	T	T	T	T	T	T	T	T	T	T	T	T	T	T	T	T	T	T
rs38264	A/C	1	19439	-1	34	KSU	18	190	1	0.5390625	C	A	C	C	C	C	C	C	C	C	C	C	C	C	C	C	C	C	C	C	C	C	C	C	C	C	C	C	C	C	C	C	C	C	C	C	C	C	C
rs38265	G/T	1	19439	-1	61	KSU	207	30	8	0.596354167	G	G	G	G	G	G	G	G	G	G	G	G	G	G	G	T	G	G	G	G	G	G	G	G	G	G	G	G	G	G	G	G	G	G	G	G	G	T	G
rs38266	T/G	1	19439	-1	63	KSU	207	30	8	0.596354167	T	T	T	T	T	T	T	T	T	T	T	T	T	T	T	G	T	T	T	T	T	T	T	T	T	T	T	T	T	T	T	T	T	T	T	T	T	G	T
rs40344	C/T	1	19439	-1	33	KSU	77	289	22	0.895833333	T	T	T	T	T	T	T	T	T	T	T	T	T	T	T	T	T	T	T	T	T	T	T	T	T	T	T	T	T	T	T	T	T	C	T	T	T	C	Y
rs40468	C/G	1	19439	-1	47	KSU	41	129	3	0.434895833	G	C	G	G	G	G	G	G	G	G	G	G	G	C	G	G	G	G	G	G	G	G	G	G	G	G	G	G	C	G	G	G	G	G	G	G	C	G	G
rs42036	G/T	1	19439	-1	10	KSU	45	224	9	0.677083333	T	T	T	T	T	T	T	G	T	T	T	T	T	T	T	T	T	T	T	G	T	T	T	T	T	K	T	G	T	T	T	T	T	T	T	T	G	T	T
rs42037	G/C	1	19439	-1	25	KSU	87	185	12	0.677083333	C	C	C	C	C	C	C	G	C	C	C	C	C	C	C	C	C	C	C	G	C	C	C	C	C	S	G	G	C	G	C	C	G	C	C	C	G	G	C
rs42061	C/G	1	19439	-1	25	KSU	185	46	7	0.583333333	C	C	C	C	C	C	C	C	C	C	C	C	C	C	C	C	C	C	C	C	C	C	C	C	C	C	G	C	C	G	C	C	G	C	C	C	C	G	C
rs42595	C/T	1	19439	-1	21	KSU	129	27	1	0.403645833	C	T	C	C	T	C	C	C	C	C	C	C	C	T	C	C	C	C	C	C	C	C	C	C	C	C	T	C	C	T	C	C	C	C	C	C	C	C	T
rs43536	A/G	1	19439	-1	29	KSU	81	44	2	0.3203125	A	A	A	A	A	A	A	A	A	A	A	A	A	A	A	G	A	A	A	A	A	A	A	A	A	A	A	A	A	A	A	A	A	A	A	A	A	A	A
rs43537	G/A	1	19439	-1	35	KSU	123	28	1	0.390625	G	A	G	G	G	G	G	G	G	G	G	G	G	G	G	G	G	G	G	G	G	G	G	G	G	G	G	G	G	G	G	G	G	A	G	G	G	G	A
rs45058	C/T	1	19439	-1	43	KSU	46	72	3	0.299479167	T	T	T	T	T	T	T	C	T	T	Y	T	T	C	T	T	T	T	T	C	T	T	T	T	T	Y	T	C	C	T	T	T	T	T	T	T	C	T	T
rs45059	T/A	1	19439	-1	55	KSU	46	72	3	0.299479167	A	A	A	A	A	A	A	T	A	A	W	A	A	T	A	A	A	A	A	T	A	A	A	A	A	W	A	T	T	A	A	A	A	A	A	A	T	A	A
rs45536	G/A	1	19439	-1	49	KSU	40	196	9	0.591145833	A	G	A	A	A	A	A	A	A	A	A	A	A	A	A	A	A	A	A	A	A	A	A	A	A	A	A	A	A	A	A	A	A	G	A	A	A	A	R
rs45537	A/G	1	19439	-1	49	KSU	196	31	6	0.575520833	A	G	A	A	A	A	A	A	A	A	A	A	A	A	A	A	A	A	A	A	A	A	A	A	A	A	A	A	A	A	A	A	A	G	A	A	A	A	R
rs45886	C/T	1	19439	-1	40	KSU	169	212	25	0.927083333	T	T	T	T	T	T	T	T	T	T	T	T	C	T	T	C	C	C	Y	T	C	T	T	T	T	T	T	T	T	T	T	C	C	C	T	T	T	T	T
rs45938	C/T	1	19439	-1	30	KSU	45	169	6	0.541666667	T	C	T	T	C	T	T	T	T	T	T	C	T	T	T	T	T	T	T	T	T	T	T	T	T	T	C	T	T	C	T	T	T	T	T	T	T	T	T
rs45985	A/T	1	19439	-1	36	KSU	30	248	4	0.713541667	T	A	T	T	T	T	T	T	T	T	T	T	T	T	T	T	T	T	T	T	T	T	T	T	T	T	T	T	T	T	T	T	T	T	T	T	T	T	T
rs48490	C/T	1	19439	-1	49	KSU	166	55	12	0.544270833	C	C	C	C	C	C	C	C	C	C	C	C	C	C	C	T	C	C	C	C	C	C	T	C	T	C	C	C	C	C	C	C	C	C	C	C	C	C	C
rs49097	A/C	1	19439	-1	54	KSU	243	47	8	0.734375	A	A	A	A	A	A	A	A	A	A	A	A	A	A	A	A	A	A	A	A	A	A	A	A	A	A	A	A	A	A	A	A	A	A	A	A	A	A	A
rs52822	C/T	1	19439	-1	55	KSU	306	31	8	0.856770833	C	C	C	C	C	C	C	C	C	C	C	C	C	C	C	C	C	C	C	Y	C	C	C	C	C	C	C	T	C	C	C	C	C	C	C	C	T	C	C
rs53118	G/C	1	19439	-1	33	KSU	234	74	16	0.760416667	G	C	G	G	G	G	G	G	G	G	G	G	G	G	G	G	G	G	G	G	G	C	C	G	C	G	G	G	G	G	G	G	G	G	G	G	G	C	C
rs53348	C/T	1	19439	-1	21	KSU	194	59	9	0.635416667	T	C	C	C	C	C	C	C	C	C	C	C	C	C	C	T	C	C	C	C	C	C	C	C	C	C	C	C	C	C	C	C	C	C	C	C	C	C	C
rs53833	A/G	1	19439	-1	62	KSU	223	27	9	0.627604167	A	A	A	A	A	A	A	A	A	A	A	A	A	A	A	A	A	A	A	A	A	A	A	A	A	A	A	A	A	A	G	A	G	A	A	A	G	A	A
rs5513	A/G	1	19439	-1	51	KSU	184	38	3	0.5703125	A	A	G	A	G	A	A	A	G	A	G	G	A	A	R	A	A	A	A	A	A	A	A	G	A	G	G	A	A	G	A	A	G	A	G	G	A	A	A
rs55457	A/G	1	19439	-1	17	KSU	35	150	1	0.479166667	G	A	G	G	G	G	G	G	G	G	G	G	G	G	G	G	G	G	G	G	G	A	A	G	A	G	G	G	G	G	G	G	G	G	G	G	G	G	A
rs55458	A/G	1	19439	-1	17	KSU	70	280	14	0.875	G	A	G	G	G	G	G	G	G	G	G	G	G	G	G	G	G	G	G	G	G	A	A	G	A	G	G	G	G	G	G	G	G	G	G	G	G	G	A
rs564	T/C	1	19439	-1	15	KSU	281	32	5	0.802083333	T	T	T	T	T	T	T	T	T	T	T	T	T	T	T	T	T	T	C	C	T	T	T	T	T	Y	T	C	T	T	T	T	T	T	T	T	C	T	T
rs565	C/G	1	19439	-1	8	KSU	281	32	5	0.802083333	C	C	C	C	C	C	C	C	C	C	C	C	C	C	C	C	C	C	G	G	C	C	C	C	C	S	C	G	C	C	C	C	C	C	C	C	G	C	C
rs56621	A/G	1	19439	-1	13	KSU	98	157	16	0.622395833	G	A	G	A	G	G	G	G	G	G	G	G	G	G	G	G	G	G	G	G	G	G	A	G	A	G	G	G	A	G	G	G	G	G	G	G	A	A	G
rs57649	A/G	1	19439	-1	30	KSU	21	87	0	0.28125	G	A	G	G	G	G	G	G	G	G	G	G	G	G	G	G	G	G	G	G	G	G	G	G	G	G	G	G	G	G	G	G	G	G	G	G	G	G	G
rs57650	G/A	1	19439	-1	58	KSU	47	62	1	0.28125	A	G	A	G	A	A	A	A	A	A	A	A	A	A	A	A	A	A	A	A	A	A	G	A	G	A	A	A	G	A	A	A	G	A	A	A	G	A	A
rs57651	C/T	1	19439	-1	60	KSU	47	62	1	0.28125	T	C	T	C	T	T	T	T	T	T	T	T	T	T	T	T	T	T	T	T	T	T	C	T	C	T	T	T	C	T	T	T	C	T	T	T	C	T	T
rs60025	C/G	1	19439	-1	27	KSU	20	137	0	0.408854167	G	G	G	G	G	G	G	C	G	G	G	G	G	G	G	G	G	G	G	G	G	C	G	G	G	G	C	G	G	C	G	G	G	G	G	G	G	G	G
rs61442	A/G	1	19439	-1	42	KSU	63	315	22	0.927083333	G	A	G	G	G	G	G	G	G	G	G	G	G	G	G	G	G	G	G	G	G	G	G	G	G	G	G	G	G	G	G	G	G	G	G	G	G	G	A
rs61948	A/C	1	19439	-1	42	KSU	116	21	1	0.354166667	A	C	A	A	A	A	A	A	A	A	A	A	A	A	A	C	A	A	A	A	A	A	A	A	A	A	A	A	A	A	A	A	A	A	A	A	A	A	A
rs61949	T/C	1	19439	-1	47	KSU	116	21	1	0.354166667	T	C	T	T	T	T	T	T	T	T	T	T	T	T	T	C	T	T	T	T	T	T	T	T	T	T	T	T	T	T	T	T	T	T	T	T	T	T	T
rs62467	C/G	1	19439	-1	23	KSU	219	61	7	0.7109375	C	C	C	C	C	C	C	C	C	C	C	C	C	C	C	C	C	C	C	C	C	C	C	C	C	C	C	C	C	C	C	C	C	C	C	C	C	G	C
rs63733	C/T	1	19439	-1	39	KSU	37	79	0	0.302083333	C	T	T	C	T	T	T	T	T	T	T	T	T	T	T	T	T	T	T	T	T	C	C	T	T	T	T	T	C	T	T	T	C	T	T	T	C	T	T
rs64225	A/G	1	19439	-1	22	KSU	45	310	9	0.901041667	G	A	G	G	G	G	G	G	G	G	G	G	G	G	G	G	G	G	G	G	G	G	G	G	G	G	G	G	G	G	G	G	G	G	G	G	G	G	A
rs64509	C/T	1	19439	-1	19	KSU	22	237	1	0.671875	T	T	T	T	T	T	T	T	T	T	T	T	T	T	T	C	T	T	T	T	T	T	T	T	T	T	T	T	T	T	T	T	T	C	T	T	T	T	T
rs64510	G/A	1	19439	-1	39	KSU	22	237	1	0.671875	A	A	A	A	A	A	A	A	A	A	A	A	A	A	A	G	A	A	A	A	A	A	A	A	A	A	A	A	A	A	A	A	A	G	A	A	A	A	A
rs65271	C/T	1	19439	-1	53	KSU	170	71	5	0.614583333	C	C	C	C	C	C	C	T	C	C	C	C	C	T	C	T	C	C	C	C	C	Y	T	C	C	C	C	C	C	T	C	T	T	C	C	C	C	C	C
rs7151	A/G	1	19439	-1	51	KSU	90	210	9	0.7578125	A	G	G	A	A	G	G	G	G	G	G	G	G	G	G	A	G	G	G	G	G	A	A	G	G	G	G	G	G	G	G	G	G	G	G	G	G	G	G
rs7612	C/T	1	19439	-1	19	KSU	175	56	7	0.583333333	C	C	C	C	C	C	C	C	C	C	C	C	C	C	C	C	C	C	C	C	C	C	C	C	C	C	C	C	C	C	C	C	C	C	C	C	C	C	T
rs7909	A/G	1	19439	-1	34	KSU	32	166	2	0.510416667	G	G	G	G	G	G	G	G	G	G	G	G	G	A	G	G	G	G	G	G	G	G	G	G	G	G	G	G	G	G	A	G	G	G	G	G	A	G	G
rs8083	A/G	1	19439	-1	50	KSU	246	39	4	0.731770833	A	A	A	A	A	A	A	A	A	A	A	A	A	G	A	A	A	A	A	A	A	A	A	A	A	A	A	A	A	A	A	A	A	A	A	A	G	A	A
rs8084	G/A	1	19439	-1	53	KSU	246	39	4	0.731770833	G	G	G	G	G	G	G	G	G	G	G	G	G	A	G	G	G	G	G	G	G	G	G	G	G	G	G	G	G	G	G	G	G	G	G	G	A	G	G
rs8085	G/A	1	19439	-1	61	KSU	281	34	5	0.807291667	G	G	G	G	G	G	G	G	G	G	G	G	G	G	G	G	G	G	R	G	G	G	G	G	G	G	G	G	G	G	G	G	G	G	A	G	G	G	G
rs8750	A/G	1	19439	-1	62	KSU	34	222	5	0.653645833	G	G	G	G	G	G	G	G	G	G	R	G	G	A	G	G	G	G	G	G	G	G	G	G	G	G	G	G	A	G	G	G	G	G	G	G	A	G	G
rs9098	A/G	1	19439	-1	17	KSU	101	259	22	0.880208333	G	G	G	G	G	G	G	G	G	G	G	G	G	G	G	A	A	G	G	G	G	G	G	G	G	G	G	G	G	G	G	G	A	G	G	G	G	A	G
rs9228	A/G	1	19439	-1	5	KSU	284	25	8	0.783854167	A	A	A	A	A	A	A	A	A	A	A	A	A	A	A	G	A	A	A	A	A	A	A	A	A	A	A	A	A	A	A	A	A	A	A	A	A	A	A
rs59158	G/T	1	20013	-1	8	KSU	131	20	0	0.393229167	G	G	G	G	G	G	G	G	G	G	G	G	G	T	G	G	G	G	G	G	G	G	G	G	G	G	G	G	G	G	G	G	G	G	G	G	T	G	G
rs61815	A/T	1	20013	-1	37	KSU	19	120	0	0.361979167	T	T	T	T	T	T	T	T	T	T	T	T	T	A	T	T	T	T	T	T	T	T	T	T	T	T	T	T	T	T	T	T	T	T	T	T	A	T	T
rs61816	C/T	1	20013	-1	61	KSU	19	120	0	0.361979167	T	T	T	T	T	T	T	T	T	T	T	T	T	C	T	T	T	T	T	T	T	T	T	T	T	T	T	T	T	T	T	T	T	T	T	T	C	T	T
rs9484	G/A	1	20013	-1	42	KSU	186	167	32	0.8359375	A	A	G	A	G	G	G	G	A	A	A	G	G	A	G	A	A	G	A	A	G	A	A	G	G	G	R	G	G	G	G	G	A	G	G	G	A	A	G
rs14439	C/A	1	20586	-1	40	KSU	78	224	18	0.739583333	A	A	A	C	A	A	C	A	A	C	A	A	A	C	A	C	C	A	A	C	A	A	A	A	A	A	A	A	C	A	A	A	A	A	A	A	C	A	A
rs14440	A/C	1	20586	-1	40	KSU	224	71	15	0.729166667	A	A	A	C	A	A	C	A	A	C	A	A	A	C	A	C	C	A	A	C	A	A	A	A	A	A	A	A	C	A	A	A	A	A	A	A	C	A	A
rs15816	A/G	1	20586	-1	20	KSU	43	101	5	0.361979167	G	G	G	A	G	G	G	G	G	A	G	G	G	G	G	A	A	G	R	A	G	G	G	G	G	G	G	G	G	G	G	G	A	G	G	G	G	G	G
rs18228	C/T	1	20586	-1	40	KSU	110	163	8	0.690104167	C	T	C	C	C	C	T	T	T	T	T	C	T	T	T	T	C	T	T	T	T	T	T	C	T	C	C	C	T	T	T	T	T	C	T	C	T	C	C
rs18229	T/G	1	20586	-1	59	KSU	265	15	2	0.723958333	T	T	T	T	T	T	T	T	T	T	T	T	T	T	T	T	T	T	T	T	T	T	T	T	T	T	T	T	T	T	T	T	G	T	T	T	T	T	T
rs26431	C/T	1	20586	-1	50	KSU	223	131	29	0.846354167	C	C	C	C	C	C	T	T	T	T	T	C	T	T	C	T	C	T	T	T	C	C	C	C	C	C	C	C	T	T	C	T	C	C	C	C	T	C	C
rs30015	A/G	1	20586	-1	62	KSU	113	71	2	0.473958333	A	G	A	A	A	A	G	G	A	G	R	A	G	G	A	G	A	G	G	G	A	A	G	A	G	A	A	A	G	G	A	G	A	A	A	A	G	A	A
rs3879	A/C	1	20586	-1	36	KSU	145	206	23	0.854166667	A	C	C	A	C	C	C	C	C	A	C	C	C	A	C	A	A	A	M	A	C	A	A	C	A	C	C	C	A	C	C	C	C	C	C	C	C	C	C
rs3880	T/C	1	20586	-1	37	KSU	145	206	23	0.854166667	T	C	C	T	C	C	C	C	C	T	C	C	C	T	C	T	T	T	Y	T	C	T	T	C	T	C	C	C	T	C	C	C	C	C	C	C	C	C	C
rs3881	C/T	1	20586	-1	62	KSU	145	206	23	0.854166667	C	T	T	C	T	T	T	T	T	C	T	T	T	C	T	C	C	C	Y	C	T	C	C	T	C	T	T	T	C	T	T	T	T	T	T	T	T	T	T
rs46297	A/C	1	20586	-1	7	KSU	24	181	5	0.520833333	C	C	C	C	C	C	C	C	C	C	C	C	C	C	C	C	C	C	C	C	C	C	C	C	C	C	C	C	C	C	C	C	C	C	C	C	C	C	C
rs48064	C/T	1	20586	-1	30	KSU	27	124	4	0.3828125	T	T	T	T	T	T	T	T	T	C	T	T	T	T	T	T	T	C	Y	C	T	T	T	T	T	T	T	T	C	T	T	T	T	T	T	T	T	T	T
rs9517	G/A	1	20586	-1	22	KSU	308	32	9	0.861979167	G	G	G	G	G	G	G	G	G	A	G	G	G	G	G	G	G	A	R	A	G	G	G	G	G	G	G	G	A	G	G	G	G	G	G	G	G	G	G
rs15959	A/G	1	21733	-1	40	KSU	183	166	10	0.8828125	G	A	A	A	A	G	G	G	G	A	G	A	G	A	G	A	A	A	A	A	A	G	A	A	G	A	G	G	A	G	G	G	A	G	G	G	G	A	G
rs19337	A/G	1	21733	-1	55	KSU	28	318	11	0.872395833	G	G	G	G	G	G	G	G	G	G	G	G	G	G	G	A	G	G	G	G	G	A	G	G	G	G	G	G	G	G	G	G	G	G	G	G	G	G	G
rs51884	G/T	1	21733	-1	8	KSU	318	31	8	0.888020833	G	G	G	G	G	G	G	G	G	G	G	G	G	T	G	G	G	G	G	G	G	G	G	G	G	G	G	G	G	G	G	G	G	G	G	G	T	G	G
rs52433	C/T	1	21733	-1	28	KSU	338	30	13	0.924479167	C	C	C	C	C	C	C	C	C	C	C	C	C	C	C	T	C	C	C	C	C	C	C	C	C	C	C	C	C	C	C	C	C	C	C	C	C	C	C
rs59504	A/G	1	21733	-1	36	KSU	46	57	1	0.265625	A	G	G	G	G	A	A	A	A	G	A	G	A	G	A	G	G	G	G	G	G	A	G	G	A	G	A	A	G	A	A	A	G	A	A	A	A	G	A
rs7799	C/T	1	21733	-1	59	KSU	222	47	7	0.682291667	C	C	C	C	C	T	C	C	C	C	C	C	C	C	T	C	C	C	C	C	C	C	C	C	C	T	C	T	C	C	T	T	C	C	T	T	C	C	C
rs23276	A/C	1	22870	-1	51	KSU	52	296	11	0.877604167	C	C	C	C	C	C	A	A	A	C	A	C	A	C	C	C	C	C	A	C	C	A	C	C	C	C	A	C	C	A	C	C	C	A	C	C	C	C	A
rs22316	A/G	1	24007	-1	19	KSU	65	233	13	0.7421875	G	G	G	G	G	G	G	G	G	A	G	G	G	A	G	G	G	A	A	G	G	G	G	G	G	G	G	G	G	G	G	G	G	G	G	G	G	G	G
rs248	A/G	1	24007	-1	60	KSU	84	276	18	0.890625	G	G	A	G	A	G	A	A	A	G	A	A	A	G	G	G	G	G	R	G	A	G	G	A	G	G	A	G	A	A	G	G	G	A	G	G	G	G	A
rs26662	C/G	1	24007	-1	61	KSU	274	46	8	0.8125	C	C	C	C	C	C	G	G	G	C	G	C	G	C	C	C	C	C	S	C	C	G	C	C	C	C	G	C	C	G	C	C	C	G	C	C	C	C	C
rs30236	C/T	1	24007	-1	8	KSU	290	52	8	0.869791667	C	C	C	C	C	C	T	T	T	C	T	C	T	C	C	C	C	C	Y	C	C	T	C	C	C	C	T	C	C	T	C	C	C	T	C	C	C	C	C
rs33497	C/G	1	24007	-1	47	KSU	35	159	5	0.4921875	G	G	G	G	G	G	G	C	C	G	C	G	C	C	G	G	G	G	C	G	G	C	G	G	G	G	C	G	G	C	G	G	G	C	G	G	G	G	G
rs43877	A/G	1	24007	-1	14	KSU	110	72	4	0.463541667	G	G	A	G	A	G	A	A	A	A	A	A	A	G	G	G	G	A	A	G	A	A	G	A	G	A	A	G	A	A	G	G	G	A	G	G	G	G	A
rs22857	A/G	1	26281	-1	8	KSU	117	39	5	0.393229167	A	G	A	A	A	A	A	A	A	G	A	A	A	A	A	A	A	G	R	A	A	A	A	A	A	A	A	A	A	A	A	A	A	A	A	A	G	A	A
rs31294	T/C	1	26281	-1	53	KSU	279	62	26	0.8203125	T	Y	T	T	T	T	T	T	T	T	T	T	T	T	T	T	C	T	T	T	T	T	T	T	C	T	T	T	T	T	T	T	T	T	T	T	T	T	T
rs39522	A/T	1	26281	-1	58	KSU	281	93	33	0.888020833	T	W	A	W	A	A	T	A	A	A	A	A	A	A	A	A	A	A	A	A	A	A	A	A	A	A	A	A	A	A	A	A	A	A	A	A	W	A	A
rs40887	A/G	1	26281	-1	18	KSU	162	31	5	0.489583333	A	A	A	A	A	A	A	G	A	G	A	A	A	A	A	A	A	G	R	A	A	A	A	A	A	A	A	A	A	A	A	A	A	A	A	A	A	A	A
rs40888	A/G	1	26281	-1	23	KSU	162	31	5	0.489583333	A	A	A	A	A	A	A	G	A	G	A	A	A	A	A	A	A	G	R	A	A	A	A	A	A	A	A	A	A	A	A	A	A	A	A	A	A	A	A
rs40889	G/T	1	26281	-1	42	KSU	162	31	5	0.489583333	G	G	G	G	G	G	G	T	G	T	G	G	G	G	G	G	G	T	K	G	G	G	G	G	G	G	G	G	G	G	G	G	G	G	G	G	G	G	G
rs42654	C/T	1	26281	-1	10	KSU	279	100	16	0.9453125	C	C	C	C	C	C	T	C	C	C	C	C	C	T	C	T	C	C	C	C	C	C	C	C	C	Y	C	C	C	C	C	C	T	C	C	C	C	C	C
rs44291	C/G	1	26281	-1	15	KSU	164	191	23	0.864583333	C	G	C	G	C	G	G	G	C	C	C	C	C	C	C	G	G	C	C	G	C	C	G	C	G	G	C	G	C	C	C	G	C	C	C	C	G	G	C
rs47023	C/T	1	26281	-1	52	KSU	78	68	2	0.375	C	C	T	C	T	T	T	C	T	T	T	T	T	C	C	C	T	T	T	C	T	T	C	T	C	T	T	T	T	T	C	C	C	T	C	C	C	C	T
rs47024	T/C	1	26281	-1	54	KSU	78	68	2	0.375	T	T	C	T	C	C	C	T	C	C	C	C	C	T	T	T	C	C	C	T	C	C	T	C	T	C	C	C	C	C	T	T	T	C	T	T	T	T	C
rs48329	A/G	1	26281	-1	13	KSU	38	264	12	0.755208333	G	G	G	G	G	G	G	G	G	G	G	G	G	G	A	G	G	G	G	G	G	G	G	G	G	G	G	G	A	G	G	G	A	G	G	G	G	G	G
rs48331	T/C	1	26281	-1	40	KSU	38	264	12	0.755208333	C	C	C	C	C	C	C	C	C	C	C	C	C	C	T	C	C	C	C	C	C	C	C	C	C	C	C	C	T	C	C	C	T	C	C	C	C	C	C
rs56082	C/T	1	26281	-1	7	KSU	58	37	0	0.247395833	C	C	C	C	C	C	T	T	C	T	C	C	C	C	C	C	C	T	T	C	C	C	C	C	C	C	C	C	C	C	C	C	C	C	C	C	C	C	C
rs25833	A/G	1	26858	-1	9	KSU	178	110	11	0.721354167	A	G	G	A	A	G	G	G	A	A	A	A	A	A	A	A	A	A	A	G	A	A	A	A	G	G	A	G	A	G	A	A	A	A	A	A	G	A	G
rs27294	A/C	1	30867	-1	12	KSU	155	96	7	0.635416667	A	A	A	A	A	A	A	A	A	A	A	A	C	A	C	A	A	A	A	A	A	A	A	A	A	A	A	A	C	C	C	C	A	A	A	C	A	A	A
rs32823	C/T	1	30867	-1	5	KSU	91	37	2	0.328125	T	T	T	C	C	T	C	T	T	T	T	C	C	T	C	C	T	T	T	T	Y	C	C	C	T	C	T	T	C	C	C	C	T	T	T	C	T	C	T
rs4664	A/G	1	30867	-1	33	KSU	177	145	17	0.794270833	A	A	A	G	A	A	A	A	A	A	A	A	G	A	G	A	A	A	A	A	A	A	G	A	A	A	A	A	G	G	G	G	A	A	A	G	A	A	A
rs4665	A/G	1	30867	-1	33	KSU	74	48	1	0.315104167	A	A	A	G	A	A	A	A	A	A	G	A	G	A	G	A	A	A	A	A	A	A	G	A	A	A	A	A	G	G	G	G	A	A	A	G	A	A	A
rs54543	G/T	1	30867	-1	12	KSU	114	219	19	0.817708333	T	T	T	T	T	T	T	T	T	T	G	T	G	T	G	T	T	T	T	T	T	T	G	T	T	T	T	T	G	G	G	G	T	T	T	G	T	T	T
rs57441	C/T	1	30867	-1	53	KSU	137	200	23	0.817708333	T	T	T	T	C	T	C	T	T	T	T	T	T	T	C	T	T	T	T	T	T	T	T	C	T	C	T	T	C	C	C	C	T	T	T	C	T	T	T
rs51347	A/G	1	31435	-1	49	KSU	61	34	0	0.247395833	A	A	A	A	A	A	A	A	A	A	A	A	A	A	A	A	A	A	A	A	A	A	A	A	A	A	A	A	A	A	A	A	A	A	A	A	A	A	A
rs815	A/G	1	31435	-1	9	KSU	125	257	23	0.934895833	G	A	G	A	A	G	A	G	G	G	G	A	G	G	G	A	A	G	G	G	G	A	G	A	A	R	G	G	G	G	G	G	G	G	G	G	A	A	A
rs1305	C/T	1	32003	-1	14	KSU	263	88	20	0.861979167	T	T	C	C	T	T	T	C	C	C	C	T	C	C	C	C	C	C	C	C	C	T	C	T	T	C	C	C	C	C	Y	C	C	C	C	C	T	T	T
rs1306	A/G	1	32003	-1	22	KSU	263	88	20	0.861979167	G	G	A	A	G	G	G	A	A	A	A	G	A	A	A	A	A	A	A	A	A	G	A	G	G	A	A	A	A	A	R	A	A	A	A	A	G	G	G
rs19024	G/T	1	32003	-1	43	KSU	252	95	15	0.864583333	T	T	G	G	T	T	T	G	G	G	G	T	G	G	G	G	G	G	G	G	G	T	G	T	T	K	G	G	G	G	T	G	G	G	G	G	T	T	T
rs19025	G/A	1	32003	-1	50	KSU	252	95	15	0.864583333	A	A	G	G	A	A	A	G	G	G	G	A	G	G	G	G	G	G	G	G	G	A	G	A	A	R	G	G	G	G	A	G	G	G	G	G	A	A	A
rs27584	C/T	1	32003	-1	27	KSU	113	54	7	0.416666667	T	C	C	C	C	C	C	C	C	C	C	T	C	C	C	C	C	C	C	C	C	C	C	T	C	C	C	C	C	C	C	C	C	C	C	C	Y	T	C
rs27585	G/T	1	32003	-1	40	KSU	161	50	11	0.520833333	G	G	G	G	G	G	G	G	G	G	G	G	G	G	G	G	G	G	G	G	G	G	G	G	G	G	G	G	G	G	G	G	G	G	G	G	G	G	G
rs31690	C/T	1	32003	-1	20	KSU	268	36	4	0.78125	C	C	C	T	T	C	C	C	C	C	C	T	C	C	C	C	C	C	C	C	C	C	C	T	C	Y	C	C	C	C	C	C	C	C	C	C	C	C	T
rs31691	C/G	1	32003	-1	29	KSU	268	36	4	0.78125	C	C	C	G	G	C	C	C	C	C	C	G	C	C	C	C	C	C	C	C	C	C	C	G	C	S	C	C	C	C	C	C	C	C	C	C	C	C	G
rs3625	C/T	1	32003	-1	28	KSU	89	36	2	0.3203125	C	C	C	T	T	C	C	C	C	C	C	C	C	C	C	T	C	C	C	C	C	C	C	T	C	C	C	C	C	C	C	C	C	C	C	C	C	C	T
rs3626	C/T	1	32003	-1	53	KSU	256	62	18	0.78125	T	T	C	C	C	T	T	C	C	C	C	T	C	C	C	C	C	C	C	C	C	C	C	Y	T	Y	C	C	C	C	C	C	C	C	C	C	C	T	C
rs430	A/G	1	32003	-1	27	KSU	144	44	5	0.4765625	G	G	A	A	G	G	G	A	A	A	A	A	A	A	A	A	G	A	A	A	A	A	A	G	G	G	A	A	A	A	A	A	A	A	A	A	G	G	G
rs44581	C/T	1	32003	-1	11	KSU	284	105	24	0.950520833	T	T	C	C	T	Y	T	C	C	C	C	T	C	C	C	C	C	C	C	C	C	C	C	T	T	Y	C	C	C	C	C	C	C	C	C	C	T	T	T
rs15275	C/T	1	33141	-1	55	KSU	322	61	18	0.950520833	C	T	C	C	C	C	T	C	C	C	C	T	C	C	C	C	C	C	C	C	C	T	C	C	T	C	C	C	C	C	C	C	C	C	C	C	C	T	C
rs15948	C/G	1	33141	-1	51	KSU	20	160	0	0.46875	G	G	G	C	C	G	G	G	G	G	G	G	G	G	G	G	C	G	G	G	G	G	G	C	G	C	G	G	G	G	G	G	G	G	G	G	G	G	C
rs24283	C/T	1	33141	-1	40	KSU	225	18	1	0.630208333	C	C	C	T	C	C	C	C	C	C	C	C	C	C	C	C	C	C	Y	C	C	C	C	C	C	C	C	C	C	C	Y	C	C	C	C	C	T	C	C
rs29491	C/G	1	33141	-1	7	KSU	241	25	3	0.684895833	C	C	C	G	G	C	C	C	C	C	C	C	C	C	C	C	C	C	C	C	C	C	C	G	C	G	C	C	C	C	C	C	C	C	C	C	C	C	G
rs29891	G/T	1	33141	-1	15	KSU	114	210	18	0.796875	T	G	T	G	G	T	G	T	T	T	T	G	T	T	T	T	G	T	T	T	T	G	T	G	G	G	T	T	T	T	T	T	T	T	T	T	G	G	G
rs33325	C/G	1	33141	-1	58	KSU	291	50	9	0.864583333	C	G	C	C	C	C	G	C	C	C	C	G	C	C	C	C	C	C	C	C	C	G	C	C	G	C	C	C	C	C	C	C	C	C	C	C	C	G	C
rs33326	A/G	1	33141	-1	9	KSU	30	265	4	0.7578125	G	G	G	A	A	G	G	G	G	G	G	G	G	G	G	G	G	G	G	G	G	G	G	A	G	A	G	G	G	G	G	G	G	G	G	G	G	G	A
rs33823	A/G	1	33141	-1	49	KSU	25	297	5	0.825520833	G	G	G	A	A	G	G	G	G	G	G	G	G	G	G	G	G	G	G	G	G	G	G	A	G	R	G	G	G	G	G	G	G	G	G	G	G	G	A
rs34446	A/G	1	33141	-1	28	KSU	118	38	1	0.403645833	G	G	A	A	G	G	G	A	A	A	A	G	A	A	A	A	A	A	A	A	A	G	A	G	G	R	A	A	A	A	A	A	A	A	A	A	G	G	G
rs42610	C/T	1	33141	-1	24	KSU	32	253	3	0.734375	T	T	T	C	C	T	T	T	T	T	T	T	T	T	T	T	T	T	T	T	T	T	T	C	T	C	T	T	T	T	T	T	T	T	T	T	T	T	C
rs50996	C/T	1	33141	-1	46	KSU	187	47	5	0.596354167	T	T	C	C	T	T	T	C	C	C	C	T	C	C	C	C	C	C	C	C	C	T	C	C	T	C	C	C	C	C	C	C	C	C	C	C	C	T	T
rs50997	T/C	1	33141	-1	48	KSU	187	47	5	0.596354167	C	C	T	T	C	C	C	T	T	T	T	C	T	T	T	T	T	T	T	T	T	C	T	T	C	T	T	T	T	T	T	T	T	T	T	T	T	C	C
rs52463	A/G	1	33141	-1	17	KSU	103	58	6	0.403645833	A	A	A	G	A	A	A	A	A	A	A	A	A	A	A	G	A	A	A	A	A	A	A	G	A	A	A	A	A	A	G	A	A	A	A	A	G	A	A
rs55678	A/G	1	33141	-1	30	KSU	27	267	2	0.760416667	G	G	G	A	A	G	G	G	G	G	G	G	G	G	G	G	A	G	G	G	G	G	G	A	G	G	G	G	G	G	G	G	G	G	G	G	G	G	A
rs57958	A/G	1	33141	-1	33	KSU	134	27	1	0.416666667	A	A	A	A	A	A	A	A	A	A	A	A	A	A	A	A	A	A	A	G	A	A	A	A	A	A	A	A	A	A	A	G	A	A	A	A	A	A	A
rs7977	A/G	1	33141	-1	19	KSU	75	298	24	0.908854167	G	G	G	A	A	G	G	G	G	G	G	G	G	G	G	G	A	G	G	G	G	G	A	A	G	G	G	G	G	G	G	G	G	G	G	G	A	G	A
rs9720	G/T	1	33141	-1	14	KSU	65	213	8	0.703125	T	G	T	G	G	T	G	T	T	T	T	G	T	T	T	T	G	T	T	T	T	G	T	G	G	T	T	T	T	T	T	T	T	T	T	T	T	G	G
rs10357	A/G	1	34278	-1	59	KSU	111	266	21	0.927083333	A	G	G	A	A	G	A	G	G	G	G	A	G	G	G	G	G	G	G	G	G	A	A	G	A	G	G	G	G	G	A	A	G	G	G	R	A	A	A
rs14024	C/T	1	34278	-1	10	KSU	127	96	5	0.567708333	C	T	T	C	C	C	C	C	C	T	C	C	T	C	T	C	C	T	C	C	T	C	T	T	C	T	T	C	T	T	T	T	T	T	C	T	C	C	T
rs14025	C/T	1	34278	-1	24	KSU	127	96	5	0.567708333	C	T	T	C	C	C	C	C	C	T	C	C	T	C	T	C	C	T	C	C	T	C	T	T	C	T	T	C	T	T	T	T	T	T	C	T	C	C	T
rs14190	A/G	1	34278	-1	30	KSU	11	185	1	0.5078125	G	G	G	G	G	G	G	G	A	A	A	G	G	A	G	G	G	G	A	G	G	G	G	G	G	G	G	A	G	G	G	G	G	G	A	G	G	G	G
rs14191	C/T	1	34278	-1	43	KSU	71	130	6	0.5078125	C	T	T	C	C	C	C	T	C	C	C	T	T	C	T	T	C	T	C	T	T	C	T	T	T	T	T	C	T	T	T	T	T	T	C	T	T	T	T
rs14392	A/G	1	34278	-1	14	KSU	17	95	0	0.291666667	A	G	G	A	A	A	G	G	G	G	G	G	G	G	G	G	A	G	G	G	G	G	G	G	G	G	G	G	G	G	G	G	G	G	G	G	G	G	G
rs20835	A/G	1	34278	-1	18	KSU	61	174	2	0.606770833	G	A	G	G	G	A	A	G	G	G	G	G	G	G	G	G	A	G	G	G	G	A	G	G	G	G	G	G	G	G	G	G	G	G	G	G	G	G	A
rs20836	A/G	1	34278	-1	26	KSU	61	174	2	0.606770833	G	A	G	G	G	A	A	G	G	G	G	G	G	G	G	G	A	G	G	G	G	A	G	G	G	G	G	G	G	G	G	G	G	G	G	G	G	G	A
rs20837	C/T	1	34278	-1	50	KSU	61	174	2	0.606770833	T	C	T	T	T	C	C	T	T	T	T	T	T	T	T	T	C	T	T	T	T	C	T	T	T	T	T	T	T	T	T	T	T	T	T	T	T	T	C
rs2102	A/G	1	34278	-1	63	KSU	145	76	1	0.572916667	G	A	G	G	G	G	A	A	A	A	A	A	A	A	A	A	G	G	A	A	A	A	A	G	A	A	G	A	G	A	A	A	A	G	A	A	G	A	A
rs23282	A/T	1	34278	-1	35	KSU	56	187	8	0.611979167	T	T	T	T	T	T	T	A	T	T	T	T	T	T	T	A	T	T	W	A	T	T	A	T	T	T	T	T	T	T	A	T	T	T	T	T	T	T	T
rs2792	A/G	1	34278	-1	12	KSU	21	76	0	0.252604167	G	G	G	G	G	G	G	G	G	G	G	G	G	G	G	G	G	G	G	G	G	G	G	G	G	G	G	G	G	G	G	G	G	G	G	G	G	G	G
rs28948	A/G	1	34278	-1	48	KSU	35	48	0	0.216145833	A	G	G	A	A	A	G	G	G	G	G	G	G	G	G	G	A	G	G	G	G	G	G	G	A	G	G	G	G	G	G	G	G	G	G	G	G	G	G
rs30144	A/C	1	34278	-1	15	KSU	64	45	1	0.28125	A	C	C	A	A	A	C	C	C	C	C	C	C	C	C	C	A	C	C	C	C	C	C	C	C	C	C	C	C	C	C	C	C	C	C	C	C	C	C
rs30145	C/T	1	34278	-1	27	KSU	118	63	5	0.458333333	C	C	C	C	C	C	C	T	T	T	T	T	C	T	C	T	C	C	T	T	C	T	C	C	T	Y	C	T	C	C	C	C	C	C	T	C	C	T	C
rs31543	A/G	1	34278	-1	17	KSU	57	220	11	0.692708333	A	G	G	A	A	A	G	A	A	A	R	A	G	G	G	A	A	G	A	G	G	A	G	G	A	G	G	G	G	G	G	G	G	A	G	G	G	A	G
rs31544	G/A	1	34278	-1	34	KSU	266	54	15	0.794270833	G	G	G	G	G	G	G	G	G	G	G	G	G	A	G	G	G	G	R	A	G	G	G	G	G	A	G	A	G	G	G	G	G	G	A	G	G	G	G
rs37673	C/G	1	34278	-1	10	KSU	278	99	22	0.924479167	G	C	C	G	G	G	C	C	C	C	C	G	C	C	C	C	G	C	C	C	C	C	C	C	C	C	C	C	C	C	C	C	C	C	C	C	C	C	C
rs3878	A/T	1	34278	-1	56	KSU	248	117	19	0.901041667	A	A	T	T	T	A	A	T	T	T	A	T	A	A	A	A	A	A	W	A	A	T	A	T	T	T	A	A	A	A	A	A	A	A	A	A	A	T	T
rs4065	A/G	1	34278	-1	10	KSU	126	40	4	0.421875	G	A	G	G	G	A	A	A	A	G	A	A	A	A	A	A	A	A	R	A	A	A	A	G	A	R	A	A	A	A	A	G	A	A	A	A	A	G	G
rs41096	C/T	1	34278	-1	36	KSU	46	86	6	0.328125	C	T	T	C	C	T	T	T	C	C	T	T	T	T	T	T	T	T	Y	T	T	T	T	T	T	T	T	T	T	T	T	C	C	C	T	T	T	T	T
rs41097	T/C	1	34278	-1	57	KSU	46	86	6	0.328125	T	C	C	T	T	C	C	C	T	T	C	C	C	C	C	C	C	C	Y	C	C	C	C	C	C	C	C	C	C	C	C	T	T	T	C	C	C	C	C
rs43335	C/T	1	34278	-1	23	KSU	92	24	0	0.302083333	C	C	C	T	T	T	C	C	C	C	C	C	C	C	C	C	T	C	C	C	C	C	C	C	C	C	C	C	C	C	C	C	C	C	C	C	T	C	C
rs43336	C/T	1	34278	-1	33	KSU	92	24	0	0.302083333	C	C	C	T	T	T	C	C	C	C	C	C	C	C	C	C	T	C	C	C	C	C	C	C	C	C	C	C	C	C	C	C	C	C	C	C	T	C	C
rs437	T/C	1	34278	-1	32	KSU	136	185	11	0.807291667	C	T	T	T	T	C	C	T	C	C	C	T	C	C	C	C	T	C	C	C	C	T	T	T	T	Y	C	C	C	C	C	C	C	C	C	C	T	T	T
rs46175	A/T	1	34278	-1	43	KSU	189	91	9	0.705729167	A	A	A	T	T	T	A	A	A	A	A	A	A	A	A	A	T	A	A	A	A	A	A	A	A	A	A	A	A	A	A	A	A	A	A	A	T	A	A
rs49848	C/T	1	34278	-1	12	KSU	101	22	0	0.3203125	C	C	C	C	C	C	C	C	C	C	C	T	C	T	C	T	C	C	C	T	C	T	C	C	C	T	C	T	C	C	C	C	C	C	T	C	C	C	C
rs49849	T/C	1	34278	-1	16	KSU	101	22	0	0.3203125	T	T	T	T	T	T	T	T	T	T	T	C	T	C	T	C	T	T	T	C	T	C	T	T	T	C	T	C	T	T	T	T	T	T	C	T	T	T	T
rs53934	A/G	1	34278	-1	15	KSU	108	63	4	0.434895833	G	A	A	G	G	A	A	G	G	G	G	A	A	G	A	G	A	A	G	G	A	A	A	A	G	A	A	G	A	A	A	A	A	A	G	A	A	G	A
rs54375	C/T	1	34278	-1	38	KSU	106	122	10	0.567708333	T	C	T	C	C	C	T	T	T	T	T	T	T	T	T	T	C	C	T	T	C	T	T	T	T	T	C	T	T	T	T	T	T	C	T	T	C	T	T
rs5731	C/G	1	34278	-1	26	KSU	98	27	1	0.322916667	G	C	C	C	C	C	C	C	C	C	C	C	C	G	C	G	C	C	C	G	C	C	C	C	C	C	C	G	C	C	C	C	C	C	G	C	C	C	C
rs59773	G/T	1	34278	-1	12	KSU	66	158	8	0.5625	G	T	T	T	T	T	T	G	G	G	G	T	T	G	T	G	T	T	G	G	T	G	T	T	T	T	T	G	T	T	T	T	T	T	G	T	T	G	T
rs61777	C/T	1	34278	-1	23	KSU	147	180	17	0.807291667	C	T	T	C	C	T	T	C	C	C	C	T	T	C	T	C	C	T	C	C	T	C	T	T	C	C	T	C	T	T	T	T	T	T	C	T	C	C	T
rs62443	A/G	1	34278	-1	35	KSU	73	73	2	0.375	G	A	G	G	G	A	A	G	G	G	G	A	A	G	A	G	G	A	G	G	A	G	A	A	G	G	A	G	A	A	A	A	A	G	G	A	G	G	A
rs63876	A/G	1	34278	-1	40	KSU	95	151	8	0.619791667	G	A	A	G	A	A	A	G	A	A	A	G	A	G	G	G	G	A	G	G	A	A	A	A	G	G	A	G	G	G	G	G	G	A	A	G	G	A	A
rs65109	C/T	1	34278	-1	56	KSU	195	58	4	0.6484375	C	C	C	T	T	T	C	C	C	C	C	C	C	C	C	C	Y	C	C	C	C	C	C	C	C	C	C	C	C	C	C	C	C	C	C	C	T	C	C
rs65110	A/G	1	34278	-1	57	KSU	91	111	7	0.5078125	A	G	G	G	G	G	G	G	A	G	R	G	G	A	G	A	G	G	A	A	G	A	G	G	A	G	G	A	G	G	G	G	G	G	A	G	G	A	G
rs65223	C/G	1	34278	-1	12	KSU	66	235	12	0.752604167	C	C	G	C	G	G	C	G	G	G	G	G	G	G	G	G	G	G	G	G	G	C	G	G	C	S	G	G	G	G	G	G	G	G	G	G	G	C	C
rs7201	A/G	1	34278	-1	14	KSU	114	58	0	0.447916667	A	A	A	G	G	G	A	A	A	A	A	A	A	A	A	A	G	A	A	A	A	A	A	A	A	A	A	A	A	A	A	A	A	A	A	A	G	A	A
rs7316	A/G	1	34278	-1	19	KSU	101	101	14	0.489583333	G	A	A	G	G	G	A	A	A	A	A	A	A	G	A	G	G	A	A	G	A	G	A	A	G	G	A	G	A	A	A	A	A	A	G	A	G	G	A
rs7488	A/T	1	34278	-1	47	KSU	26	274	5	0.768229167	T	T	T	T	T	T	T	A	A	A	W	T	T	T	T	T	T	T	T	T	T	W	T	T	A	T	T	T	T	T	T	T	T	A	T	T	T	T	T
rs7739	A/G	1	34278	-1	7	KSU	45	139	7	0.4609375	G	G	G	G	G	G	A	G	G	G	G	G	G	G	G	G	G	G	G	G	G	R	G	G	G	G	G	G	G	G	G	G	G	G	G	G	G	G	G
rs17009	A/C	1	34846	-1	32	KSU	184	29	8	0.533854167	A	C	A	A	A	A	A	A	A	A	A	A	A	A	A	A	A	C	A	A	C	A	A	C	A	A	C	A	A	A	A	A	A	C	A	A	A	A	A
rs17010	A/G	1	34846	-1	44	KSU	45	141	2	0.479166667	A	G	G	A	A	A	A	G	G	G	G	G	G	G	G	G	A	G	G	G	G	G	G	A	G	G	G	G	G	G	G	G	G	G	G	G	A	G	G
rs17200	A/G	1	34846	-1	14	KSU	100	96	8	0.489583333	A	G	G	A	A	G	A	G	G	G	G	A	G	G	G	G	A	G	G	G	G	A	G	A	A	R	G	G	G	A	A	A	G	G	G	A	G	A	A
rs17204	T/G	1	34846	-1	44	KSU	26	96	1	0.315104167	G	G	G	G	G	G	G	G	G	G	G	G	G	G	G	G	T	G	G	G	G	G	G	T	G	G	G	G	G	G	G	G	G	G	G	G	G	G	G
rs32629	C/T	1	34846	-1	23	KSU	241	46	8	0.7265625	C	C	T	C	C	C	C	C	C	T	Y	T	C	C	T	C	C	T	C	C	T	Y	C	Y	C	C	T	C	C	T	T	T	C	T	C	T	C	C	T
rs33232	C/T	1	34846	-1	19	KSU	46	185	3	0.59375	T	T	T	T	T	T	C	T	C	C	T	T	T	T	T	T	T	T	T	T	T	T	T	T	T	T	T	T	T	T	T	T	T	T	T	T	T	T	T
rs37734	A/C	1	34846	-1	10	KSU	149	122	15	0.666666667	C	A	A	C	C	C	C	A	A	A	M	A	A	A	A	A	C	C	A	A	C	A	A	C	A	A	C	A	A	A	A	A	A	C	A	A	C	A	A
rs41912	C/T	1	34846	-1	12	KSU	119	41	4	0.40625	C	C	C	C	C	C	T	C	C	C	C	C	C	C	C	C	C	C	C	C	C	C	C	C	C	C	C	C	C	C	C	C	C	C	C	C	C	C	C
rs50238	A/G	1	34846	-1	23	KSU	172	199	28	0.893229167	A	G	G	A	A	G	G	G	G	G	G	G	G	A	G	A	A	G	G	A	G	R	G	G	A	R	G	A	G	G	G	G	G	G	A	G	A	A	G
rs10946	A/G	1	35414	-1	6	KSU	112	238	24	0.848958333	A	G	A	A	A	G	G	G	G	A	G	A	G	G	A	G	A	G	G	G	G	G	G	G	G	G	G	G	G	A	A	A	G	G	G	A	G	G	A
rs11124	G/T	1	35414	-1	24	KSU	79	82	1	0.416666667	G	T	G	G	G	T	G	T	T	G	G	G	T	G	G	G	G	T	T	G	T	G	T	T	G	K	T	G	T	G	T	G	T	T	G	G	T	G	G
rs11125	A/G	1	35414	-1	7	KSU	79	82	1	0.416666667	A	G	A	A	A	G	A	G	G	A	A	A	G	A	A	A	A	G	G	A	G	A	G	G	A	R	G	A	G	A	G	A	G	G	A	A	G	A	A
rs14899	A/G	1	35414	-1	18	KSU	80	91	9	0.421875	A	G	G	A	G	G	G	G	G	G	G	G	G	A	G	A	R	G	G	A	G	A	G	G	A	G	G	A	G	G	A	G	G	G	A	G	A	G	G
rs16086	C/T	1	35414	-1	16	KSU	133	126	10	0.6484375	C	T	T	C	T	T	T	T	T	T	T	T	T	C	T	C	T	T	T	C	T	C	T	T	C	T	T	C	T	T	C	T	T	T	C	T	C	T	T
rs1707	A/G	1	35414	-1	36	KSU	196	20	2	0.557291667	A	A	A	A	A	A	A	A	A	A	A	A	G	A	A	A	A	A	A	A	A	A	A	A	A	A	A	A	A	A	A	A	A	A	A	A	A	A	A
rs27523	C/T	1	35414	-1	34	KSU	77	89	3	0.424479167	T	C	C	T	C	T	C	C	C	C	C	C	C	T	C	T	T	C	Y	T	C	T	C	C	T	Y	C	T	C	C	C	C	C	C	T	C	T	C	C
rs28785	A/G	1	35414	-1	13	KSU	46	41	0	0.2265625	A	G	A	A	A	G	A	A	A	A	A	A	A	A	G	A	A	G	A	A	G	A	G	G	A	G	G	A	G	A	G	A	G	G	A	A	A	A	A
rs28786	T/C	1	35414	-1	27	KSU	46	41	0	0.2265625	T	C	T	T	T	C	T	T	T	T	T	T	T	T	C	T	T	C	T	T	C	T	C	C	T	C	C	T	C	T	C	T	C	C	T	T	T	T	T
rs3309	A/G	1	35414	-1	41	KSU	26	238	6	0.671875	G	G	G	G	G	G	G	G	G	G	G	G	G	G	G	G	G	G	G	G	G	G	G	G	G	G	G	G	G	G	G	G	G	G	G	G	G	G	G
rs3310	G/T	1	35414	-1	53	KSU	258	92	17	0.8671875	G	T	G	G	G	T	G	G	G	G	G	G	G	G	T	G	G	T	G	G	T	G	G	T	G	T	T	G	T	G	T	G	T	T	G	G	G	G	G
rs33306	C/G	1	35414	-1	25	KSU	21	190	3	0.541666667	G	G	G	G	G	G	G	G	G	G	G	G	G	G	G	G	C	G	G	G	G	G	C	G	G	G	G	G	G	G	G	G	G	G	G	G	C	G	G
rs35983	A/G	1	35414	-1	18	KSU	189	117	12	0.765625	A	A	G	A	G	A	G	G	G	G	G	G	G	A	G	A	A	G	A	A	G	A	A	G	A	A	G	A	G	G	G	G	G	G	A	G	A	G	G
rs36575	C/T	1	35414	-1	34	KSU	167	39	3	0.528645833	C	C	C	C	C	C	C	T	C	C	Y	C	C	C	C	C	C	C	T	C	C	C	C	C	C	C	C	C	C	C	C	C	C	C	C	C	C	C	C
rs37050	C/T	1	35414	-1	58	KSU	103	16	0	0.309895833	C	C	C	C	C	C	C	C	C	C	C	C	C	T	C	T	C	C	T	T	C	T	C	C	T	Y	C	T	C	C	C	C	C	C	T	C	C	C	C
rs3723	A/G	1	35414	-1	48	KSU	106	108	5	0.544270833	A	G	G	A	G	A	G	G	G	G	G	G	G	A	G	A	A	G	R	A	G	A	A	G	A	A	G	A	G	G	G	G	G	G	A	G	A	G	G
rs37707	G/T	1	35414	-1	35	KSU	166	164	15	0.8203125	G	T	T	G	T	G	T	T	T	T	T	T	T	G	T	G	G	T	K	G	T	G	G	T	G	K	T	G	T	T	T	T	T	T	G	T	G	T	T
rs38786	C/T	1	35414	-1	5	KSU	267	29	7	0.752604167	C	T	C	C	C	C	C	C	C	C	C	C	C	C	C	C	C	C	C	C	C	C	C	C	C	C	C	C	C	C	C	C	C	C	C	C	C	C	C
rs40221	C/T	1	35414	-1	24	KSU	214	17	3	0.59375	C	C	C	C	C	T	C	C	C	C	C	C	C	C	C	C	C	C	C	C	C	C	C	C	C	C	C	C	C	C	C	C	C	C	C	C	C	C	C
rs41174	A/G	1	35414	-1	12	KSU	157	175	27	0.794270833	A	A	A	G	A	G	A	A	A	A	A	A	A	G	A	G	G	A	R	G	A	G	G	A	G	G	A	G	A	A	R	A	A	A	G	A	G	A	A
rs41175	C/G	1	35414	-1	16	KSU	157	175	27	0.794270833	C	C	C	G	C	G	C	C	C	C	C	C	C	G	C	G	G	C	S	G	C	G	G	C	G	G	C	G	C	C	S	C	C	C	G	C	G	C	C
rs41176	A/C	1	35414	-1	19	KSU	157	175	27	0.794270833	A	A	A	C	A	C	A	A	A	A	A	A	A	C	A	C	C	A	M	C	A	C	C	A	C	C	A	C	A	A	M	A	A	A	C	A	C	A	A
rs43147	A/G	1	35414	-1	8	KSU	79	218	11	0.744791667	G	A	G	G	G	G	G	G	G	G	G	G	G	G	G	G	G	A	G	G	A	G	A	A	G	R	A	G	A	G	A	G	A	A	G	G	A	G	G
rs46918	T/C	1	35414	-1	32	KSU	21	117	1	0.356770833	T	C	C	T	C	Y	C	C	C	C	C	C	C	T	C	T	C	C	Y	T	C	T	C	C	T	Y	C	T	C	C	C	C	C	C	T	C	C	C	C
rs47086	A/G	1	35414	-1	13	KSU	46	72	0	0.307291667	G	G	A	G	A	G	A	A	A	A	A	A	A	G	A	G	G	A	G	G	A	G	G	A	G	G	A	G	A	A	R	A	A	A	G	A	G	A	A
rs4922	A/G	1	35414	-1	5	KSU	105	215	13	0.799479167	G	A	G	G	G	A	G	G	G	G	G	G	G	G	A	G	G	A	G	G	A	G	G	A	G	R	A	G	A	G	A	G	A	A	G	G	G	A	G
rs52069	G/T	1	35414	-1	6	KSU	18	106	0	0.322916667	T	G	T	T	T	T	T	T	T	T	T	T	T	T	G	T	T	G	T	T	G	T	G	G	T	T	G	T	G	T	G	T	G	G	T	T	T	T	T
rs53460	A/G	1	35414	-1	52	KSU	98	69	1	0.432291667	G	A	A	G	A	G	A	A	A	A	A	A	A	G	A	G	G	A	R	G	A	G	G	A	G	R	A	G	A	A	A	A	A	A	G	A	G	A	A
rs53524	A/G	1	35414	-1	45	KSU	86	32	0	0.307291667	A	G	G	A	G	A	G	G	G	G	G	G	G	A	G	A	A	G	A	A	G	A	A	G	A	A	G	A	G	G	G	G	G	G	A	G	A	G	G
rs53619	C/T	1	35414	-1	26	KSU	138	170	17	0.7578125	T	C	C	T	C	T	C	C	C	C	C	C	C	T	C	T	T	C	Y	T	C	T	T	C	T	T	C	T	C	C	C	C	C	C	T	C	T	C	C
rs55226	C/T	1	35414	-1	13	KSU	46	59	0	0.2734375	T	C	C	T	C	T	C	C	C	C	C	C	C	T	C	T	T	C	T	T	C	T	T	C	T	Y	C	T	C	C	C	C	C	C	T	C	T	C	C
rs57538	C/G	1	35414	-1	37	KSU	77	181	1	0.669270833	G	G	G	G	G	G	G	G	G	G	G	G	G	G	G	G	G	G	G	G	G	C	G	G	G	G	G	G	G	G	G	G	G	G	G	G	G	G	G
rs60604	C/T	1	35414	-1	7	KSU	151	77	6	0.578125	C	C	T	T	T	C	C	T	C	T	Y	T	C	C	C	C	T	C	C	C	C	C	C	C	C	C	C	C	C	T	C	T	C	C	C	T	C	C	T
rs6132	A/G	1	35414	-1	27	KSU	284	119	31	0.96875	A	A	A	A	A	A	G	A	G	A	R	A	G	G	A	G	A	A	G	G	A	G	A	A	G	R	A	G	A	A	A	A	A	R	G	A	A	G	A
rs61419	A/G	1	35414	-1	56	KSU	36	326	8	0.921875	G	A	G	G	G	G	G	G	G	G	G	G	G	G	G	G	G	G	G	G	G	G	G	G	G	G	G	G	G	G	G	G	G	G	G	G	G	G	G
rs62723	A/C	1	35414	-1	42	KSU	158	170	17	0.809895833	A	C	C	A	C	A	C	C	C	C	C	C	C	A	C	A	A	C	C	A	C	A	A	C	A	M	C	A	C	C	C	C	C	C	A	C	A	C	C
rs65171	A/T	1	35414	-1	11	KSU	219	171	33	0.9296875	A	T	T	A	T	A	T	T	T	T	T	T	T	A	T	A	A	T	W	A	T	A	A	T	A	W	T	A	T	T	T	T	T	T	A	T	A	T	T
rs6865	A/G	1	35414	-1	31	KSU	26	83	1	0.28125	G	G	G	A	G	G	G	G	G	A	G	G	G	G	G	G	A	G	G	G	G	G	G	G	A	G	G	G	G	G	G	G	G	G	G	G	G	G	G
rs7644	A/G	1	35414	-1	19	KSU	111	116	3	0.583333333	A	G	G	A	G	A	G	G	G	G	G	G	G	A	G	A	A	G	R	A	G	A	A	G	A	A	G	A	G	G	G	G	G	G	A	G	A	G	G
rs38353	A/G	1	36551	-1	26	KSU	286	77	29	0.869791667	G	A	A	A	A	A	A	A	A	A	A	A	A	A	A	A	G	A	A	A	A	A	A	A	A	A	A	A	A	A	A	A	A	A	A	A	A	A	A
rs39483	C/T	1	36551	-1	18	KSU	48	295	9	0.869791667	C	T	T	T	T	T	T	T	T	T	T	T	T	T	T	T	T	T	T	T	T	T	T	T	T	T	T	T	T	T	T	T	T	T	T	T	T	T	T
rs45623	A/G	1	36551	-1	42	KSU	14	157	0	0.4453125	G	A	G	G	G	G	G	G	G	G	G	G	G	G	G	A	G	G	G	G	G	G	A	G	G	R	G	G	G	G	G	G	G	G	G	G	A	G	G
rs53195	A/T	1	36551	-1	18	KSU	291	53	13	0.861979167	A	A	A	A	A	A	A	A	A	A	A	A	A	A	A	A	A	A	A	A	A	A	A	A	A	A	A	A	A	A	A	A	A	A	A	A	A	A	A
rs53196	T/C	1	36551	-1	34	KSU	291	53	13	0.861979167	T	T	T	T	T	T	T	T	T	T	T	T	T	T	T	T	T	T	T	T	T	T	T	T	T	T	T	T	T	T	T	T	T	T	T	T	T	T	T
rs62557	C/T	1	36551	-1	38	KSU	312	56	24	0.895833333	C	C	C	C	C	C	C	C	C	C	C	C	C	C	C	C	C	C	C	C	C	C	C	C	C	C	C	C	C	C	C	C	C	C	C	C	C	C	C
rs10754	A/G	1	37687	-1	62	KSU	17	122	0	0.361979167	G	G	A	A	G	G	G	G	G	G	G	G	G	G	G	G	A	G	G	G	G	G	G	G	A	R	G	G	G	G	G	G	G	G	G	G	G	A	G
rs10755	A/G	1	37687	-1	9	KSU	17	122	0	0.361979167	G	G	A	A	G	G	G	G	G	G	G	G	G	G	G	G	A	G	G	G	G	G	G	G	A	R	G	G	G	G	G	G	G	G	G	G	G	A	G
rs17986	A/G	1	37687	-1	52	KSU	34	59	0	0.2421875	G	A	G	G	G	R	G	G	G	A	G	G	G	G	G	A	G	G	G	G	G	G	A	G	G	R	G	G	G	G	G	G	G	G	G	G	A	G	G
rs18430	C/G	1	37687	-1	30	KSU	106	61	10	0.408854167	C	C	G	G	G	C	G	G	G	G	G	G	G	S	G	C	C	C	G	G	C	G	C	G	C	C	C	G	G	G	G	G	G	G	G	C	C	C	G
rs18431	T/C	1	37687	-1	52	KSU	106	61	10	0.408854167	T	T	C	C	C	T	C	C	C	C	C	C	C	Y	C	T	T	T	C	C	T	C	T	C	T	T	T	C	C	C	C	C	C	C	C	T	T	T	C
rs23388	A/T	1	37687	-1	9	KSU	62	150	4	0.541666667	A	T	A	A	T	T	T	T	T	T	T	T	T	T	T	T	A	T	T	T	T	T	T	T	A	W	T	T	T	T	T	T	T	T	T	T	T	A	T
rs23610	C/T	1	37687	-1	36	KSU	100	15	0	0.299479167	C	T	C	C	C	C	C	C	C	C	C	C	C	C	C	T	C	C	C	C	C	C	T	C	C	Y	C	C	C	C	C	C	C	C	C	C	T	C	C
rs24071	A/T	1	37687	-1	53	KSU	126	17	1	0.369791667	T	T	A	A	A	A	A	A	A	A	A	A	A	A	A	T	A	A	A	A	A	A	T	A	A	W	A	A	A	A	A	A	A	A	A	A	T	A	A
rs26275	A/C	1	37687	-1	8	KSU	317	72	27	0.942708333	C	C	A	A	A	A	A	A	A	A	A	A	A	A	A	C	A	A	A	A	A	A	C	A	A	A	A	A	A	A	A	A	A	A	A	A	C	A	A
rs29108	A/G	1	37687	-1	49	KSU	116	261	29	0.90625	G	G	A	A	G	G	G	G	G	G	G	G	G	G	G	G	A	G	G	G	G	A	G	G	A	G	G	G	G	G	G	G	G	G	G	G	G	A	G
rs30153	A/G	1	37687	-1	13	KSU	131	70	1	0.520833333	G	G	G	G	A	A	A	A	A	A	A	A	A	A	A	G	G	A	A	A	A	A	G	A	G	G	A	A	A	A	A	A	A	G	A	A	G	G	A
rs30156	A/C	1	37687	-1	58	KSU	52	199	2	0.6484375	C	C	A	A	M	C	C	C	C	C	C	C	C	C	C	C	A	C	C	C	C	C	C	C	A	A	C	C	C	C	C	C	C	A	C	C	C	A	C
rs31895	C/G	1	37687	-1	46	KSU	275	29	7	0.7734375	C	C	G	G	C	C	C	C	C	C	C	C	C	C	C	C	G	C	C	C	C	C	C	C	G	S	C	C	C	C	C	C	C	C	C	C	C	G	C
rs31896	C/G	1	37687	-1	5	KSU	297	35	15	0.825520833	C	C	C	C	C	C	C	C	C	C	C	C	C	C	C	C	C	C	C	C	C	C	C	C	C	C	C	C	C	C	C	C	C	C	C	C	C	C	C
rs31897	G/C	1	37687	-1	6	KSU	297	35	15	0.825520833	G	G	G	G	G	G	G	G	G	G	G	G	G	G	G	G	G	G	G	G	G	G	G	G	G	G	G	G	G	G	G	G	G	G	G	G	G	G	G
rs34080	A/T	1	37687	-1	45	KSU	234	29	2	0.6796875	A	T	A	A	A	A	A	A	A	A	A	A	A	A	A	T	A	A	A	A	A	A	T	A	A	A	A	A	A	A	A	A	A	A	A	A	T	A	A
rs34081	A/T	1	37687	-1	45	KSU	157	13	0	0.442708333	A	T	A	A	A	A	A	A	A	A	A	A	A	A	A	T	A	A	A	A	A	A	T	A	A	A	A	A	A	A	A	A	A	A	A	A	T	A	A
rs34082	T/G	1	37687	-1	46	KSU	157	13	0	0.442708333	T	G	T	T	T	T	T	T	T	T	T	T	T	T	T	G	T	T	T	T	T	T	G	T	T	T	T	T	T	T	T	T	T	T	T	T	G	T	T
rs34083	G/T	1	37687	-1	47	KSU	157	13	0	0.442708333	G	T	G	G	G	G	G	G	G	G	G	G	G	G	G	T	G	G	G	G	G	G	T	G	G	G	G	G	G	G	G	G	G	G	G	G	T	G	G
rs41704	C/T	1	37687	-1	28	KSU	75	23	0	0.255208333	C	C	C	C	C	C	C	C	C	C	C	C	C	C	C	C	C	C	C	C	C	T	C	C	C	C	C	C	C	C	C	C	C	C	C	C	C	C	C
rs43268	A/C	1	37687	-1	31	KSU	245	14	3	0.666666667	A	C	A	A	A	A	A	A	A	A	A	A	A	A	A	C	A	A	A	A	A	A	C	A	A	A	A	A	A	A	A	A	A	A	A	A	C	A	A
rs43801	A/G	1	37687	-1	55	KSU	35	332	7	0.9375	G	A	G	G	G	G	G	G	G	G	G	G	G	G	G	A	G	G	G	G	G	G	A	G	G	G	G	G	G	G	G	G	G	G	G	G	A	G	G
rs43955	G/T	1	37687	-1	26	KSU	274	76	12	0.880208333	G	G	T	T	G	G	G	G	G	G	G	G	G	G	G	G	T	G	G	G	G	T	G	G	T	G	G	G	G	G	G	G	G	G	G	G	G	T	G
rs43956	G/T	1	37687	-1	26	KSU	272	76	11	0.877604167	G	G	T	T	G	G	G	G	G	G	G	G	G	G	G	G	T	G	G	G	G	T	G	G	T	G	G	G	G	G	G	G	G	G	G	G	G	T	G
rs46302	C/T	1	37687	-1	10	KSU	58	91	4	0.377604167	T	T	T	T	T	T	T	T	T	T	T	T	T	T	T	T	C	T	T	T	T	T	T	T	T	C	T	T	T	T	T	T	T	C	T	T	T	C	T
rs46303	C/T	1	37687	-1	10	KSU	113	268	30	0.9140625	T	T	T	T	T	T	T	T	T	T	T	T	T	T	T	T	C	T	T	T	T	T	T	T	T	Y	T	T	C	T	T	T	T	C	T	T	T	C	T
rs47880	C/T	1	37687	-1	22	KSU	248	64	13	0.778645833	T	C	T	T	C	C	C	C	C	C	C	C	C	C	C	C	T	C	C	C	C	C	C	C	T	C	C	C	C	C	C	C	C	C	C	C	C	T	C
rs49732	C/G	1	37687	-1	52	KSU	114	226	14	0.848958333	C	C	C	C	G	G	G	G	G	G	G	G	G	G	G	C	C	G	G	G	G	C	C	G	C	S	G	G	G	G	G	G	G	C	G	G	C	C	G
rs49733	C/T	1	37687	-1	51	KSU	57	302	13	0.901041667	C	T	T	T	T	T	T	T	T	T	T	T	T	T	T	T	T	T	T	T	T	T	T	T	T	T	T	T	T	T	T	T	T	T	T	T	T	T	T
rs50642	G/T	1	37687	-1	43	KSU	145	251	33	0.9453125	G	T	T	T	T	T	T	T	T	T	T	T	T	T	T	T	G	T	T	T	T	T	T	T	T	T	T	T	T	T	T	T	T	T	T	T	T	G	T
rs51387	A/C	1	37687	-1	25	KSU	47	88	6	0.3359375	C	C	C	C	C	C	C	C	C	C	C	C	C	C	C	C	C	C	A	C	C	C	C	C	A	C	C	C	C	C	C	C	C	C	C	C	C	C	M
rs51807	G/A	1	37687	-1	46	KSU	293	73	19	0.903645833	G	A	G	G	G	G	G	G	G	G	G	G	G	G	G	A	G	G	G	G	G	A	G	G	G	G	G	G	G	G	G	G	G	G	G	G	A	G	G
rs51808	C/T	1	37687	-1	9	KSU	293	73	19	0.903645833	C	T	C	C	C	C	C	C	C	C	C	C	C	C	C	T	C	C	C	C	C	T	C	C	C	C	C	C	C	C	C	C	C	C	C	C	T	C	C
rs5430	A/C	1	37687	-1	5	KSU	45	307	12	0.885416667	A	A	C	C	C	C	C	C	C	C	C	C	C	C	C	A	C	C	C	C	C	C	A	C	C	C	C	C	C	C	M	C	C	C	C	C	A	M	C
rs5452	A/G	1	37687	-1	22	KSU	129	38	7	0.416666667	A	G	A	A	A	A	A	A	A	A	A	A	G	A	A	G	A	A	A	A	A	A	A	A	A	A	A	A	A	A	A	A	G	A	A	A	G	A	A
rs54959	C/T	1	37687	-1	9	KSU	134	13	0	0.3828125	C	C	C	C	C	C	C	C	C	C	C	C	C	C	C	C	C	C	C	C	C	C	C	C	C	C	C	C	C	C	C	C	C	C	C	C	C	C	C
rs55194	A/C	1	37687	-1	28	KSU	32	68	0	0.260416667	A	A	C	C	C	C	C	C	C	C	C	C	C	C	C	A	C	C	C	C	C	C	A	C	C	C	C	C	C	C	C	C	C	C	C	C	A	C	C
rs55386	C/T	1	37687	-1	50	KSU	32	51	0	0.216145833	C	C	T	T	T	T	T	T	T	T	T	T	T	T	T	C	T	T	T	T	T	T	C	T	T	T	T	T	T	T	T	T	T	T	T	T	C	T	T
rs56181	A/G	1	37687	-1	37	KSU	89	40	2	0.330729167	G	A	G	G	A	A	A	A	A	A	A	A	A	A	A	A	G	A	A	A	A	G	A	A	G	G	A	A	A	A	A	A	A	G	A	A	A	G	A
rs5693	A/C	1	37687	-1	63	KSU	294	33	8	0.830729167	C	C	A	A	A	A	A	A	A	A	A	A	A	A	A	C	A	A	A	A	A	A	C	A	A	A	A	A	A	A	A	A	A	A	A	A	C	A	A
rs57283	A/G	1	37687	-1	51	KSU	61	128	1	0.489583333	A	A	A	A	G	G	G	G	G	G	G	G	G	G	G	A	A	G	G	G	G	A	A	G	A	A	G	G	G	G	G	G	G	A	G	G	A	A	G
rs57284	G/T	1	37687	-1	9	KSU	61	128	1	0.489583333	G	G	G	G	T	T	T	T	T	T	T	T	T	T	T	G	G	T	T	T	T	G	G	T	G	G	T	T	T	T	T	T	T	G	T	T	G	G	T
rs58160	C/G	1	37687	-1	6	KSU	34	315	12	0.877604167	G	G	G	G	G	G	G	G	G	G	G	G	G	G	G	G	G	G	G	G	G	G	G	G	G	G	G	G	G	G	G	G	G	G	G	G	G	G	G
rs58423	A/C	1	37687	-1	17	KSU	63	134	9	0.489583333	C	A	C	C	C	C	A	A	M	C	C	C	A	C	C	A	C	A	C	C	C	C	A	C	A	C	C	C	C	C	C	C	C	C	C	A	A	C	C
rs60227	A/G	1	37687	-1	23	KSU	20	239	2	0.669270833	G	A	G	G	G	G	G	G	G	G	G	G	G	G	G	A	G	G	G	G	G	G	A	G	G	G	G	G	G	G	G	G	G	G	G	G	A	G	G
rs60564	A/G	1	37687	-1	51	KSU	75	46	2	0.309895833	G	A	A	A	A	A	A	A	A	G	A	A	A	A	A	A	A	A	A	A	A	A	A	A	A	A	A	A	A	A	A	A	A	A	A	A	A	A	A
rs62130	A/G	1	37687	-1	61	KSU	241	93	25	0.8046875	A	A	G	G	A	A	A	A	A	A	A	A	A	A	A	A	G	A	A	A	A	G	A	A	G	A	A	A	A	A	A	A	A	A	A	A	A	G	A
rs62600	C/T	1	37687	-1	27	KSU	244	79	13	0.807291667	T	C	T	T	C	C	C	C	C	C	C	C	C	C	C	C	T	C	C	C	C	T	C	C	T	C	C	C	C	C	C	C	C	T	C	C	C	T	C
rs62929	A/G	1	37687	-1	39	KSU	126	17	1	0.369791667	G	A	A	A	A	A	A	A	A	A	A	A	A	A	A	A	G	A	A	A	A	A	A	A	A	A	A	A	A	A	A	A	A	A	A	A	A	A	A
rs63761	A/G	1	37687	-1	24	KSU	308	32	12	0.854166667	A	G	A	A	A	A	A	A	A	A	A	A	A	A	A	G	A	A	A	A	A	A	G	A	A	A	A	A	A	A	A	A	A	A	A	A	G	A	A
rs7111	A/T	1	37687	-1	31	KSU	217	106	9	0.817708333	T	T	T	T	A	A	A	A	A	A	A	A	A	A	A	T	T	A	A	A	A	T	T	A	T	T	A	A	A	A	A	A	A	T	A	A	T	T	A
rs8782	C/G	1	37687	-1	49	KSU	101	74	4	0.4453125	G	C	G	C	C	C	C	C	C	C	C	C	C	C	C	C	G	C	C	C	C	C	C	C	C	C	C	C	C	C	C	C	C	C	C	C	C	C	C
rs8795	G/T	1	37687	-1	15	KSU	36	246	7	0.716145833	G	T	T	T	T	T	T	T	T	T	T	T	T	T	T	T	G	T	T	T	T	T	T	T	T	T	T	T	T	T	T	T	T	T	T	T	T	T	T
rs8796	G/A	1	37687	-1	28	KSU	36	246	7	0.716145833	G	A	A	A	A	A	A	A	A	A	A	A	A	A	A	A	G	A	A	A	A	A	A	A	A	A	A	A	A	A	A	A	A	A	A	A	A	A	A
rs8797	A/G	1	37687	-1	53	KSU	36	253	14	0.716145833	R	G	G	G	G	G	G	G	G	G	G	G	G	G	G	G	A	G	G	G	G	G	G	G	G	G	G	G	G	G	G	G	G	G	G	G	G	G	G
rs8798	A/C	1	37687	-1	26	KSU	28	246	3	0.705729167	C	C	C	C	C	C	C	C	C	C	C	C	C	C	C	C	C	C	C	C	C	C	C	C	C	C	C	C	C	C	C	C	C	C	C	C	C	C	C
rs1069	A/C	1	39962	-1	48	KSU	85	28	0	0.294270833	A	C	A	A	A	A	A	A	A	A	A	A	A	A	A	C	A	A	A	A	A	A	A	A	A	A	A	A	A	A	A	A	A	A	A	A	A	A	A
rs14728	A/G	1	39962	-1	12	KSU	56	84	0	0.364583333	A	A	G	A	G	G	G	G	G	G	G	G	G	G	G	A	G	G	G	G	G	G	G	G	G	G	G	G	A	G	G	G	G	A	G	G	G	G	G
rs2261	C/G	1	39962	-1	21	KSU	20	223	0	0.6328125	G	G	G	G	G	G	C	G	G	G	G	G	G	G	C	G	C	G	G	G	G	C	G	G	C	G	G	G	G	G	S	G	G	G	G	G	C	G	G
rs27488	A/G	1	39962	-1	24	KSU	45	149	6	0.489583333	G	A	G	G	G	G	G	G	G	G	G	G	G	G	G	A	G	G	G	G	G	G	G	G	G	G	G	G	G	G	G	G	G	G	G	G	G	G	G
rs29940	A/T	1	39962	-1	16	KSU	18	182	4	0.510416667	T	T	T	T	T	T	A	T	T	T	T	T	T	T	A	T	A	T	T	T	T	A	T	T	A	T	T	T	T	T	T	T	T	T	T	T	A	T	T
rs30750	A/G	1	39962	-1	50	KSU	34	99	2	0.341145833	A	A	G	G	G	G	G	G	G	G	G	G	G	G	G	A	G	G	G	G	G	G	G	G	G	G	G	G	G	G	G	G	G	G	G	G	G	G	G
rs31080	C/T	1	39962	-1	14	KSU	80	53	3	0.338541667	C	C	T	C	T	T	C	T	T	T	T	T	T	T	C	C	C	T	T	T	T	C	T	T	C	T	T	T	C	T	Y	T	T	C	T	T	C	T	T
rs31210	C/T	1	39962	-1	22	KSU	81	51	2	0.338541667	C	T	C	C	C	C	T	T	C	C	C	C	C	C	C	T	C	C	C	C	C	T	C	C	T	C	C	C	C	C	C	C	C	C	C	C	T	C	C
rs31211	C/T	1	39962	-1	22	KSU	49	51	1	0.2578125	C	T	C	C	C	C	T	T	C	C	C	C	C	C	C	T	C	C	C	C	C	T	C	C	T	C	C	C	C	C	C	C	C	C	C	C	T	C	C
rs33476	C/T	1	39962	-1	8	KSU	115	140	17	0.619791667	C	C	T	C	T	T	T	T	T	T	T	T	T	T	T	C	T	T	T	T	T	T	T	T	T	T	T	T	C	T	T	T	T	C	T	T	T	T	T
rs33532	C/T	1	39962	-1	37	KSU	160	187	18	0.856770833	C	C	T	C	T	T	C	T	T	T	T	T	T	T	C	C	C	T	T	T	T	C	T	T	C	T	T	T	C	T	Y	T	T	C	T	T	C	T	T
rs41111	C/G	1	39962	-1	45	KSU	106	56	5	0.408854167	G	C	C	C	C	C	G	C	C	C	C	C	C	C	G	C	G	C	C	C	C	G	C	C	G	C	C	C	C	C	S	C	C	C	C	C	G	C	C
rs46198	A/G	1	39962	-1	25	KSU	54	240	11	0.736979167	G	G	G	G	G	G	G	G	G	G	G	G	G	G	G	G	G	G	G	G	G	G	G	G	G	G	G	G	G	G	G	G	G	G	G	G	G	G	G
rs48992	C/T	1	39962	-1	39	KSU	127	32	4	0.403645833	C	T	C	C	C	C	C	C	C	C	C	C	C	C	C	T	C	C	C	C	C	C	C	C	C	C	C	C	C	C	C	C	C	C	C	C	C	C	C
rs53101	A/G	1	39962	-1	29	KSU	251	22	2	0.705729167	A	A	A	A	A	A	G	A	A	A	A	A	A	A	G	A	G	A	A	A	A	G	A	A	G	A	A	A	A	A	A	A	A	A	A	A	G	A	A
rs56884	A/G	1	39962	-1	47	KSU	176	44	4	0.5625	A	A	A	G	A	A	G	A	A	A	A	A	A	A	G	A	G	A	A	A	A	G	A	A	G	A	A	A	G	A	R	A	A	G	A	A	G	A	A
rs62199	C/T	1	39962	-1	54	KSU	75	27	0	0.265625	T	T	C	T	C	C	T	C	C	C	C	C	C	C	T	T	T	C	C	C	C	T	C	C	T	C	C	C	T	C	T	C	C	T	C	C	T	C	C
rs7858	A/C	1	39962	-1	30	KSU	62	69	2	0.3359375	C	C	A	C	A	A	C	A	A	A	A	A	A	A	C	C	C	A	A	A	A	C	C	A	C	A	A	A	C	A	M	A	A	C	A	A	C	C	A
rs993	C/T	1	39962	-1	48	KSU	78	102	6	0.453125	T	C	T	C	T	T	C	T	T	T	T	T	T	T	C	C	C	T	T	T	T	C	T	T	C	T	T	T	C	T	Y	T	T	C	T	T	C	T	T
rs31549	A/T	1	40530	-1	24	KSU	309	36	8	0.877604167	A	A	A	A	A	A	A	A	A	A	A	A	T	T	T	A	A	A	W	A	A	A	A	A	A	A	A	A	A	A	A	A	A	A	T	A	A	A	A
rs48593	T/C	1	40530	-1	22	KSU	240	21	1	0.677083333	T	T	T	T	T	T	T	T	T	T	T	T	T	T	T	T	T	T	T	T	T	T	T	T	T	T	T	T	T	T	T	T	T	T	T	T	T	T	T
rs48594	C/T	1	40530	-1	22	KSU	21	236	1	0.666666667	T	T	T	T	T	T	T	T	T	T	T	T	T	T	T	T	T	T	T	T	T	T	T	T	T	T	T	T	T	T	T	T	T	T	T	T	T	T	T
rs56562	A/G	1	40530	-1	20	KSU	19	180	3	0.510416667	G	G	G	G	G	G	A	G	G	G	G	G	G	G	A	G	A	G	G	G	G	A	G	G	A	G	G	G	G	G	G	G	G	G	G	G	G	G	G
rs19627	C/T	1	41098	-1	5	KSU	330	23	7	0.901041667	C	C	C	C	C	C	C	C	C	C	C	C	C	C	C	C	C	C	C	C	C	C	C	C	C	C	C	C	C	C	C	C	C	C	C	C	C	C	C
rs19628	T/C	1	41098	-1	7	KSU	330	23	7	0.901041667	T	T	T	T	T	T	T	T	T	T	T	T	T	T	T	T	T	T	T	T	T	T	T	T	T	T	T	T	T	T	T	T	T	T	T	T	T	T	T
rs35380	A/G	1	41098	-1	7	KSU	20	288	4	0.791666667	G	G	G	G	G	G	G	G	G	G	G	G	G	G	G	G	G	G	G	G	G	G	G	G	G	G	G	G	G	G	G	G	G	G	G	G	G	G	G
rs37431	C/T	1	41098	-1	12	KSU	27	130	2	0.403645833	C	T	T	T	T	T	T	T	T	C	T	T	T	T	C	T	T	T	T	T	T	T	C	T	T	T	T	T	T	T	T	T	T	T	T	T	T	T	T
rs39034	C/T	1	41098	-1	52	KSU	266	16	1	0.731770833	C	C	C	C	C	C	C	C	C	C	C	C	C	C	C	C	C	C	C	C	C	C	C	C	C	C	C	C	C	C	C	C	C	C	C	C	C	C	C
rs39035	T/C	1	41098	-1	54	KSU	281	48	2	0.8515625	C	T	T	T	T	T	T	T	T	C	T	T	T	T	C	T	T	T	T	T	T	T	C	T	T	T	T	T	T	T	T	T	T	T	T	T	T	T	T
rs42186	A/G	1	41098	-1	30	KSU	334	53	22	0.950520833	A	A	A	A	A	A	A	A	A	A	A	A	A	A	A	A	A	A	A	A	A	A	A	G	A	A	A	A	R	A	A	A	A	A	A	A	A	A	A
rs438	C/T	1	41098	-1	49	KSU	239	38	3	0.713541667	C	C	C	C	C	C	C	C	C	C	C	C	C	C	C	C	T	C	C	C	C	C	C	C	C	C	C	C	C	C	C	C	C	T	C	C	C	C	C
rs439	A/G	1	41098	-1	50	KSU	239	38	3	0.713541667	A	A	A	A	A	A	A	A	A	A	A	A	A	A	A	A	G	A	A	A	A	A	A	A	A	A	A	A	A	A	A	A	A	G	A	A	A	A	A
rs48569	G/A	1	41098	-1	32	KSU	56	275	16	0.8203125	G	A	A	A	A	A	A	A	A	G	A	A	A	A	G	A	G	A	A	A	A	A	G	A	A	A	A	A	A	A	A	A	A	A	A	A	A	A	A
rs49824	C/T	1	41098	-1	28	KSU	237	94	17	0.817708333	C	T	C	C	C	C	C	C	C	C	C	C	C	C	C	T	C	C	C	C	C	C	C	C	C	C	C	C	C	C	C	C	C	C	C	C	C	C	C
rs51890	A/C	1	41098	-1	36	KSU	15	282	1	0.770833333	A	C	C	C	C	C	C	C	C	A	C	C	C	C	A	C	C	C	C	C	C	C	A	C	C	C	C	C	C	C	C	C	C	C	C	C	C	C	C
rs10003	G/T	1	44512	-1	54	KSU	94	17	0	0.2890625	T	G	G	G	G	G	G	G	G	T	G	G	G	G	G	G	G	G	G	G	G	G	T	G	G	G	G	G	G	G	G	G	G	G	G	G	G	G	G
rs10482	A/G	1	44512	-1	46	KSU	62	101	0	0.424479167	G	G	G	G	G	G	G	G	G	G	G	G	G	A	A	G	G	G	G	G	G	G	G	G	G	A	G	A	A	G	G	G	G	A	G	A	G	G	G
rs10491	A/G	1	44512	-1	18	KSU	48	96	5	0.361979167	G	G	A	A	A	A	G	A	A	G	A	A	A	G	A	G	G	A	A	A	A	G	G	A	G	G	A	A	G	A	A	A	A	G	A	G	G	G	A
rs10556	A/T	1	44512	-1	14	KSU	49	110	1	0.411458333	T	A	T	T	T	T	A	T	T	T	T	T	T	T	T	W	A	T	T	T	T	A	T	T	A	T	T	T	T	T	T	T	T	T	T	T	A	A	T
rs10728	A/G	1	44512	-1	26	KSU	30	95	2	0.3203125	G	G	G	G	G	G	G	A	A	G	G	G	A	G	G	A	G	G	G	G	A	G	G	G	G	G	G	G	G	G	G	G	A	G	G	G	G	G	G
rs10729	T/C	1	44512	-1	46	KSU	30	95	2	0.3203125	C	C	C	C	C	C	C	T	T	C	C	C	T	C	C	T	C	C	C	C	T	C	C	C	C	C	C	C	C	C	C	C	T	C	C	C	C	C	C
rs10806	C/G	1	44512	-1	53	KSU	115	41	2	0.401041667	C	C	C	G	C	C	C	C	C	C	C	C	C	C	C	C	G	C	C	C	C	C	C	C	C	G	C	C	C	C	C	C	C	C	C	C	G	C	C
rs10807	C/G	1	44512	-1	53	KSU	250	61	4	0.799479167	C	C	C	G	C	C	C	C	C	C	C	C	C	C	C	C	G	C	C	C	C	C	C	C	C	C	C	C	C	C	C	C	C	C	C	C	G	C	C
rs10999	C/T	1	44512	-1	38	KSU	86	132	15	0.528645833	T	C	T	C	T	T	C	T	T	T	T	T	T	T	T	Y	C	T	T	T	T	C	T	T	C	T	T	T	T	T	T	T	T	T	T	T	C	C	T
rs11173	G/T	1	44512	-1	55	KSU	158	47	6	0.518229167	T	G	G	G	G	G	G	G	G	G	G	G	G	G	T	G	G	G	G	G	G	G	G	G	T	G	G	G	G	G	T	G	G	G	G	G	T	G	G
rs11174	T/C	1	44512	-1	58	KSU	158	47	6	0.518229167	C	T	T	T	T	T	T	T	T	T	T	T	T	T	C	T	T	T	T	T	T	T	T	T	C	T	T	T	T	T	C	T	T	T	T	T	C	T	T
rs11212	A/G	1	44512	-1	56	KSU	70	106	1	0.455729167	G	A	G	A	G	G	A	G	G	G	A	G	G	G	G	R	A	G	A	G	G	A	G	G	A	G	G	G	G	G	G	G	G	G	G	G	G	G	G
rs11213	G/A	1	44512	-1	60	KSU	70	106	1	0.455729167	A	G	A	G	A	A	G	A	A	A	G	A	A	A	A	R	G	A	G	A	A	G	A	A	G	A	A	A	A	A	A	A	A	A	A	A	A	A	A
rs11454	A/G	1	44512	-1	31	KSU	59	48	1	0.276041667	G	G	A	A	A	A	G	A	A	A	G	A	A	A	A	R	A	A	G	A	A	G	A	A	G	A	A	A	A	A	A	A	A	A	A	A	A	A	A
rs11785	C/T	1	44512	-1	53	KSU	26	178	4	0.520833333	C	T	T	T	T	T	T	T	T	T	T	T	T	T	T	T	T	T	T	T	T	T	T	T	T	T	T	T	T	T	T	T	T	T	T	T	T	T	T
rs11786	A/G	1	44512	-1	6	KSU	26	178	4	0.520833333	A	G	G	G	G	G	G	G	G	G	G	G	G	G	G	G	G	G	G	G	G	G	G	G	G	G	G	G	G	G	G	G	G	G	G	G	G	G	G
rs12093	A/C	1	44512	-1	9	KSU	49	103	1	0.393229167	A	C	C	C	C	C	A	C	C	C	C	C	C	C	C	M	A	C	C	C	C	A	C	C	A	C	C	C	C	C	C	C	C	C	C	C	C	C	C
rs12169	C/T	1	44512	-1	9	KSU	64	67	6	0.325520833	C	T	T	T	T	T	C	T	T	T	T	T	T	T	T	Y	C	T	T	T	T	C	T	T	C	T	T	T	T	T	T	T	T	T	T	T	T	T	T
rs12246	A/G	1	44512	-1	12	KSU	306	37	11	0.864583333	A	A	A	A	A	A	A	A	A	A	A	A	A	A	A	A	A	A	A	A	A	A	A	A	A	A	A	A	A	A	A	A	A	A	A	A	A	A	A
rs12315	C/G	1	44512	-1	45	KSU	48	99	1	0.380208333	G	C	G	C	G	G	G	C	G	G	G	G	G	G	G	S	G	G	G	G	G	C	G	G	C	G	G	G	G	G	G	G	G	G	G	G	G	G	G
rs12340	G/C	1	44512	-1	32	KSU	50	52	1	0.263020833	C	C	G	C	G	G	C	G	G	G	G	G	G	G	G	S	G	G	G	G	G	C	G	G	C	G	G	G	G	G	G	G	G	G	G	G	G	G	G
rs12362	C/T	1	44512	-1	9	KSU	45	61	0	0.276041667	C	C	T	C	T	T	C	T	T	T	T	T	T	T	T	C	T	T	T	T	T	C	C	T	C	T	T	T	T	T	T	T	T	T	T	T	T	T	T
rs12367	C/G	1	44512	-1	47	KSU	64	41	0	0.2734375	G	G	C	G	C	C	G	C	C	C	C	C	C	C	C	S	C	C	C	C	C	G	G	C	G	C	C	C	C	C	C	C	C	C	C	C	C	C	C
rs12372	C/T	1	44512	-1	42	KSU	45	39	0	0.21875	C	C	C	C	T	C	C	C	C	C	C	C	T	C	C	C	C	C	C	C	C	C	C	T	C	C	C	C	T	C	C	C	C	C	C	T	C	C	C
rs12375	G/T	1	44512	-1	15	KSU	115	57	6	0.432291667	G	T	G	G	T	G	G	G	G	G	G	G	G	G	T	G	G	G	G	G	G	G	G	G	T	G	G	G	G	G	G	G	G	G	T	T	G	G	G
rs12528	A/G	1	44512	-1	39	KSU	103	52	0	0.403645833	A	A	A	A	G	G	A	G	G	G	G	A	G	A	A	A	G	G	A	G	G	A	G	A	A	A	A	G	A	G	G	G	G	A	A	G	A	G	A
rs12532	A/G	1	44512	-1	7	KSU	21	132	2	0.393229167	G	G	G	G	G	G	G	G	G	G	G	G	G	G	G	G	G	G	G	G	G	G	G	G	G	G	G	G	G	G	G	G	G	G	G	G	G	G	G
rs12572	A/G	1	44512	-1	14	KSU	66	73	5	0.348958333	A	G	G	G	G	G	G	G	G	G	G	G	A	G	G	R	G	G	G	G	G	G	A	A	G	G	G	G	G	G	G	G	G	R	G	G	G	G	G
rs12693	C/T	1	44512	-1	39	KSU	254	36	12	0.723958333	C	C	C	C	C	C	C	C	C	C	C	C	C	C	C	C	C	C	C	C	C	C	C	C	C	C	C	C	C	C	C	C	C	C	C	C	C	C	C
rs12714	C/T	1	44512	-1	38	KSU	148	18	0	0.432291667	T	C	C	C	C	C	C	C	C	C	C	C	C	C	C	C	C	C	C	C	C	C	T	C	C	C	C	C	C	C	C	C	C	C	C	C	C	C	C
rs12715	C/T	1	44512	-1	60	KSU	148	18	0	0.432291667	T	C	C	C	C	C	C	C	C	C	C	C	C	C	C	C	C	C	C	C	C	C	T	C	C	C	C	C	C	C	C	C	C	C	C	C	C	C	C
rs12767	A/G	1	44512	-1	56	KSU	70	52	3	0.309895833	G	G	A	A	A	A	A	G	A	A	A	A	A	A	A	A	A	A	A	A	G	A	G	A	A	A	A	A	A	A	A	G	A	A	G	G	A	G	A
rs12979	C/T	1	44512	-1	20	KSU	148	94	5	0.6171875	C	C	C	C	T	T	C	C	T	T	T	T	T	C	C	C	C	T	C	T	T	C	C	T	C	T	C	T	T	T	T	T	T	Y	C	T	C	T	C
rs13013	C/T	1	44512	-1	17	KSU	85	30	0	0.299479167	C	C	C	C	T	C	C	C	C	T	C	T	C	C	C	C	C	C	C	T	C	C	C	T	C	T	C	T	T	C	T	T	C	Y	C	T	C	C	C
rs13425	C/T	1	44512	-1	48	KSU	120	17	0	0.356770833	T	C	C	C	C	C	C	C	C	C	C	C	C	C	C	C	C	C	C	C	C	C	T	C	C	C	C	C	C	C	C	C	C	C	C	C	C	C	C
rs13685	G/T	1	44512	-1	17	KSU	78	51	3	0.328125	G	G	G	G	G	T	G	T	T	G	T	G	T	G	G	T	G	T	G	G	T	G	G	G	G	T	G	G	G	T	G	G	T	G	G	T	G	T	G
rs13686	C/A	1	44512	-1	34	KSU	78	51	3	0.328125	C	C	C	C	C	A	C	A	A	C	A	C	A	C	C	A	C	A	C	C	A	C	C	C	C	A	C	C	C	A	C	C	A	C	C	A	C	A	C
rs13734	A/T	1	44512	-1	19	KSU	320	41	12	0.908854167	T	A	A	A	A	A	A	A	A	A	A	A	A	A	A	A	A	A	A	A	A	A	T	A	A	A	A	A	A	A	A	A	A	A	A	A	A	A	A
rs13834	C/T	1	44512	-1	22	KSU	167	46	1	0.552083333	C	T	C	C	C	C	T	C	C	C	C	C	C	C	C	C	T	C	C	C	C	C	T	C	C	C	C	C	C	C	C	C	C	C	C	C	C	C	C
rs13876	C/T	1	44512	-1	59	KSU	70	43	1	0.291666667	T	C	C	C	T	C	C	C	C	T	T	T	C	C	T	C	C	C	T	T	C	C	C	T	C	C	T	T	T	C	T	T	C	Y	C	C	C	C	T
rs13945	C/T	1	44512	-1	8	KSU	35	299	6	0.854166667	C	T	T	T	T	T	T	T	T	T	T	T	T	T	T	T	T	T	T	T	T	T	C	T	T	T	T	T	T	T	T	T	T	T	T	T	T	T	T
rs14568	G/T	1	44512	-1	11	KSU	24	110	0	0.348958333	G	T	T	T	T	T	T	T	T	T	T	T	T	T	T	T	T	T	T	T	T	T	G	T	T	T	T	T	T	T	T	T	T	T	T	T	T	T	T
rs14569	T/C	1	44512	-1	12	KSU	24	110	0	0.348958333	T	C	C	C	C	C	C	C	C	C	C	C	C	C	C	C	C	C	C	C	C	C	T	C	C	C	C	C	C	C	C	C	C	C	C	C	C	C	C
rs14885	C/G	1	44512	-1	63	KSU	216	28	7	0.6171875	G	C	C	C	C	C	C	C	C	C	C	C	C	C	G	C	C	C	C	C	C	C	C	C	C	C	C	C	C	C	C	C	C	C	C	C	C	C	C
rs14960	A/G	1	44512	-1	53	KSU	26	151	2	0.455729167	A	G	G	G	G	G	G	G	G	G	G	G	G	G	G	G	G	G	G	G	G	G	A	G	G	G	G	G	G	G	G	G	G	G	G	G	G	G	G
rs14997	C/T	1	44512	-1	20	KSU	114	35	1	0.385416667	T	C	C	C	C	C	C	C	C	C	C	C	C	C	C	C	C	C	C	C	C	C	T	C	C	C	C	C	C	C	C	C	C	C	C	C	C	C	C
rs15099	G/T	1	44512	-1	29	KSU	18	129	0	0.3828125	G	T	T	T	T	T	T	T	T	T	T	T	T	T	T	T	T	T	T	T	T	T	G	T	T	T	T	T	T	T	T	T	T	T	T	T	T	T	T
rs15100	C/T	1	44512	-1	45	KSU	147	30	1	0.458333333	C	C	C	C	T	C	C	C	C	C	C	T	C	C	C	C	C	C	C	T	C	C	C	T	C	Y	C	T	T	C	T	T	C	Y	C	T	C	C	C
rs15252	A/G	1	44512	-1	35	KSU	19	171	0	0.494791667	A	G	G	G	G	G	G	G	G	G	G	G	G	G	G	G	G	G	G	G	G	G	A	G	G	G	G	G	G	G	G	G	G	G	G	G	G	G	G
rs15276	C/T	1	44512	-1	11	KSU	233	98	16	0.8203125	T	C	C	C	C	T	C	T	T	C	T	C	T	C	C	T	T	T	C	C	T	Y	C	C	C	C	C	C	C	T	C	C	T	C	C	T	C	T	C
rs15289	C/G	1	44512	-1	40	KSU	90	299	19	0.963541667	C	G	G	G	G	C	G	G	C	G	C	G	C	G	G	C	C	C	G	G	C	G	G	G	G	G	G	G	G	C	G	G	C	G	G	C	G	C	G
rs15380	C/T	1	44512	-1	33	KSU	48	72	1	0.309895833	C	T	T	T	T	C	T	C	C	T	T	T	C	T	T	C	C	C	T	T	C	Y	T	T	T	T	T	T	T	C	T	T	C	T	T	C	T	C	C
rs15394	A/C	1	44512	-1	56	KSU	61	77	7	0.341145833	C	C	C	C	C	C	C	C	C	C	M	C	A	C	C	C	A	C	C	C	A	C	C	C	C	A	C	C	C	C	C	C	C	C	C	C	C	C	C
rs15452	T/C	1	44512	-1	56	KSU	40	69	0	0.283854167	C	C	T	C	C	T	T	T	T	T	T	C	T	T	T	T	C	T	T	T	T	C	C	T	C	T	T	T	C	T	C	T	T	T	T	T	C	C	T
rs15453	A/G	1	44512	-1	9	KSU	40	69	0	0.283854167	G	G	A	G	G	A	A	A	A	A	A	G	A	A	A	A	G	A	A	A	A	G	G	A	G	A	A	A	G	A	G	A	A	A	A	A	G	G	A
rs15829	C/T	1	44512	-1	5	KSU	79	39	0	0.307291667	C	T	C	T	T	C	C	C	C	C	C	T	C	C	C	C	T	C	C	C	C	T	C	C	T	C	C	C	C	C	T	C	C	C	C	C	T	T	C
rs15943	A/G	1	44512	-1	17	KSU	31	295	5	0.8359375	A	G	G	G	G	G	G	G	G	G	G	G	G	G	G	G	G	G	G	G	G	G	A	G	G	G	G	G	G	G	G	G	G	G	G	G	G	G	G
rs15944	C/T	1	44512	-1	31	KSU	31	295	5	0.8359375	C	T	T	T	T	T	T	T	T	T	T	T	T	T	T	T	T	T	T	T	T	T	C	T	T	T	T	T	T	T	T	T	T	T	T	T	T	T	T
rs16036	A/G	1	44512	-1	38	KSU	20	254	3	0.705729167	A	G	G	G	G	G	G	G	G	G	G	G	G	G	G	G	G	G	G	G	G	G	A	G	G	G	G	G	G	G	G	G	G	G	G	G	G	G	G
rs16037	C/T	1	44512	-1	5	KSU	20	254	3	0.705729167	C	T	T	T	T	T	T	T	T	T	T	T	T	T	T	T	T	T	T	T	T	T	C	T	T	T	T	T	T	T	T	T	T	T	T	T	T	T	T
rs16071	G/T	1	44512	-1	32	KSU	21	136	2	0.403645833	G	T	T	T	T	T	T	T	T	T	T	T	T	T	T	T	T	T	T	T	T	T	G	T	T	T	T	T	T	T	T	T	T	T	T	T	T	T	T
rs16103	G/T	1	44512	-1	58	KSU	305	38	3	0.885416667	T	G	G	G	G	G	G	G	G	G	G	G	G	G	G	G	G	G	G	G	G	G	T	G	G	G	G	G	G	G	G	G	G	G	G	G	G	G	G
rs16230	C/T	1	44512	-1	46	KSU	141	61	2	0.520833333	T	T	C	T	C	C	C	C	C	C	C	T	C	C	C	C	T	C	C	C	C	C	C	C	C	C	C	C	T	C	T	C	C	C	C	C	T	T	C
rs16303	C/T	1	44512	-1	13	KSU	18	113	0	0.341145833	C	T	T	T	T	T	T	T	T	T	T	T	T	T	T	T	T	T	T	T	T	T	C	T	T	T	T	T	T	T	T	T	T	T	T	T	T	T	T
rs16580	C/T	1	44512	-1	38	KSU	32	80	1	0.2890625	C	C	T	C	T	T	T	T	T	T	T	C	T	T	T	T	C	T	T	T	T	T	T	T	T	T	T	T	C	T	C	T	T	T	T	T	C	C	T
rs16644	C/T	1	44512	-1	17	KSU	31	109	2	0.359375	T	T	T	T	T	C	T	C	C	T	C	T	C	T	T	C	T	C	T	T	C	T	T	T	T	T	T	T	T	C	T	T	C	T	T	C	T	T	T
rs16645	C/T	1	44512	-1	29	KSU	31	109	2	0.359375	T	T	T	T	T	C	T	C	C	T	C	T	C	T	T	C	T	C	T	T	C	T	T	T	T	T	T	T	T	C	T	T	C	T	T	C	T	T	T
rs16661	A/C	1	44512	-1	6	KSU	48	58	0	0.276041667	C	A	C	A	A	C	C	C	C	C	C	A	C	C	C	C	C	C	C	C	C	A	C	C	A	C	C	C	A	C	A	C	C	C	C	C	A	A	C
rs16914	A/G	1	44512	-1	31	KSU	58	63	1	0.3125	G	G	G	G	G	A	G	A	A	A	A	G	A	A	A	A	G	A	A	A	A	G	G	G	G	A	G	A	G	A	G	A	A	G	A	A	G	G	A
rs16961	A/C	1	44512	-1	29	KSU	36	87	0	0.3203125	C	C	C	C	C	A	A	A	A	C	A	C	A	C	C	A	C	A	C	C	A	C	C	C	C	C	C	C	C	A	C	C	A	C	C	A	C	C	C
rs17340	C/T	1	44512	-1	36	KSU	17	123	0	0.364583333	C	T	T	T	T	T	T	T	T	T	T	T	T	T	T	T	T	T	T	T	T	T	C	T	T	T	T	T	T	T	T	T	T	T	T	T	T	T	T
rs17583	A/G	1	44512	-1	55	KSU	39	60	1	0.255208333	G	G	G	G	G	A	G	A	A	G	A	G	A	G	G	A	G	A	G	G	A	G	G	A	G	A	G	G	G	A	G	G	A	G	G	A	G	G	G
rs17690	A/G	1	44512	-1	23	KSU	76	22	0	0.255208333	A	A	A	A	A	A	A	G	A	A	A	A	G	A	A	A	A	A	A	A	G	A	A	A	A	A	A	A	A	A	A	A	G	A	A	A	A	A	A
rs17691	C/T	1	44512	-1	52	KSU	76	22	0	0.255208333	C	C	C	C	C	C	C	T	C	C	C	C	T	C	C	C	C	C	C	C	T	C	C	C	C	C	C	C	C	C	C	C	T	C	C	C	C	C	C
rs18017	C/T	1	44512	-1	47	KSU	58	31	0	0.231770833	C	T	T	C	T	C	T	C	C	C	C	T	C	C	C	C	C	C	C	C	C	T	C	C	T	C	T	C	T	C	T	C	C	C	C	C	T	C	C
rs18026	A/G	1	44512	-1	23	KSU	43	52	0	0.247395833	A	A	A	G	A	G	A	A	G	G	G	A	G	G	G	G	A	G	G	G	G	A	A	G	A	G	A	G	A	G	A	G	G	G	G	G	A	G	G
rs18027	C/T	1	44512	-1	33	KSU	43	52	0	0.247395833	C	C	C	T	C	T	C	C	T	T	T	C	T	T	T	T	C	T	T	T	T	C	C	T	C	T	C	T	C	T	C	T	T	T	T	T	C	T	T
rs18052	A/G	1	44512	-1	48	KSU	110	41	1	0.390625	A	A	A	A	A	A	A	G	A	A	A	A	G	A	A	A	A	A	A	A	G	A	A	A	A	A	A	A	A	A	A	A	G	A	A	A	A	A	A
rs18053	T/C	1	44512	-1	52	KSU	110	41	1	0.390625	T	T	T	T	T	T	T	C	T	T	T	T	C	T	T	T	T	T	T	T	C	T	T	T	T	T	T	T	T	T	T	T	C	T	T	T	T	T	T
rs18126	C/T	1	44512	-1	23	KSU	93	18	0	0.2890625	T	C	C	C	C	C	C	C	C	C	C	C	T	C	C	C	T	C	C	C	C	C	T	C	C	C	C	C	C	C	C	C	T	C	C	C	C	T	C
rs18509	C/T	1	44512	-1	59	KSU	60	37	1	0.25	C	T	T	C	T	C	T	C	C	C	C	T	C	C	C	C	C	C	C	C	C	T	C	C	T	C	T	C	T	C	T	C	C	C	C	C	T	C	C
rs18897	C/T	1	44512	-1	18	KSU	21	94	0	0.299479167	C	T	T	T	T	T	T	T	T	T	T	T	T	T	T	T	T	T	T	T	T	T	C	T	T	T	T	T	T	T	T	T	T	T	T	T	T	T	T
rs18898	C/T	1	44512	-1	52	KSU	21	94	0	0.299479167	C	T	T	T	T	T	T	T	T	T	T	T	T	T	T	T	T	T	T	T	T	T	C	T	T	T	T	T	T	T	T	T	T	T	T	T	T	T	T
rs18899	A/G	1	44512	-1	62	KSU	21	94	0	0.299479167	A	G	G	G	G	G	G	G	G	G	G	G	G	G	G	G	G	G	G	G	G	G	A	G	G	G	G	G	G	G	G	G	G	G	G	G	G	G	G
rs18950	A/G	1	44512	-1	22	KSU	208	46	7	0.643229167	A	A	A	A	A	A	A	G	A	A	A	A	A	A	A	A	G	A	A	A	A	A	G	A	A	A	A	A	A	A	A	A	A	A	A	A	A	A	A
rs19512	G/T	1	44512	-1	18	KSU	65	57	0	0.317708333	G	T	T	G	T	G	T	G	G	G	G	T	G	G	G	G	T	G	G	G	G	T	G	G	G	G	T	G	T	G	G	G	G	G	G	G	T	G	G
rs19558	A/G	1	44512	-1	39	KSU	32	52	0	0.21875	G	G	G	A	G	A	G	A	A	A	A	G	A	G	A	G	G	A	G	A	A	G	G	A	A	A	G	A	G	A	A	A	A	A	A	A	G	A	A
rs19567	A/G	1	44512	-1	37	KSU	37	288	6	0.830729167	A	G	G	G	G	G	G	G	G	G	G	G	G	G	G	G	G	G	G	G	G	G	A	G	G	G	G	G	G	G	G	G	G	G	G	G	G	G	G
rs19689	A/G	1	44512	-1	55	KSU	80	103	2	0.471354167	G	A	A	G	A	A	A	G	G	G	A	G	A	G	G	A	G	A	G	G	G	A	G	G	G	G	A	G	G	G	G	G	A	G	G	A	A	A	A
rs19714	C/T	1	44512	-1	5	KSU	283	90	18	0.924479167	C	C	C	C	C	T	C	C	T	C	T	C	T	T	T	T	C	T	C	C	C	C	C	C	C	C	C	C	C	C	C	C	T	C	C	C	C	T	T
rs20069	A/G	1	44512	-1	35	KSU	25	81	0	0.276041667	G	G	G	G	G	G	A	G	G	G	G	G	G	G	G	G	A	G	G	G	G	G	A	G	G	G	G	G	G	G	G	G	G	G	G	G	G	G	G
rs20081	C/T	1	44512	-1	19	KSU	92	27	1	0.307291667	C	C	C	C	C	C	C	C	C	C	T	C	C	C	T	C	C	C	C	C	C	C	C	C	C	T	T	C	C	C	C	C	C	C	C	C	C	C	C
rs20591	A/G	1	44512	-1	44	KSU	174	51	2	0.580729167	G	A	A	A	A	G	G	A	G	A	G	A	G	G	G	G	A	G	A	A	G	A	A	A	A	A	A	A	A	A	A	A	G	A	A	G	A	G	G
rs20610	A/T	1	44512	-1	39	KSU	20	140	2	0.411458333	A	T	T	T	T	T	T	T	T	T	T	T	T	T	T	T	T	T	T	T	T	T	A	T	T	T	T	T	T	T	T	T	T	T	T	T	T	T	T
rs20618	C/T	1	44512	-1	6	KSU	44	67	2	0.283854167	T	T	T	T	T	T	T	T	T	T	T	T	T	T	T	T	T	T	T	T	T	T	C	T	T	T	T	T	T	T	T	T	T	T	T	T	C	T	T
rs20628	C/T	1	44512	-1	13	KSU	76	34	1	0.283854167	C	C	C	C	C	T	C	C	C	C	C	C	C	C	C	C	C	C	C	T	C	C	C	C	C	T	C	C	C	C	C	T	T	C	C	C	C	C	C
rs20666	C/T	1	44512	-1	18	KSU	15	217	1	0.6015625	C	T	T	T	T	T	T	T	T	T	T	T	T	T	T	T	T	T	T	T	T	T	C	T	T	T	T	T	T	T	T	T	T	T	T	T	T	T	T
rs21037	C/T	1	44512	-1	11	KSU	108	14	0	0.317708333	T	C	C	C	C	C	C	C	C	C	C	C	C	C	C	C	C	C	C	C	C	C	T	C	C	C	C	C	C	C	C	C	C	C	C	C	C	C	C
rs21193	C/T	1	44512	-1	62	KSU	111	31	0	0.369791667	C	C	C	C	C	C	C	C	C	C	C	C	C	C	C	T	C	C	C	C	C	C	C	C	C	C	C	C	C	C	C	C	T	C	C	C	C	T	C
rs21194	A/G	1	44512	-1	18	KSU	37	44	0	0.2109375	A	G	G	G	G	A	A	G	A	G	R	G	G	G	G	G	G	A	A	G	G	G	G	G	G	G	G	G	G	G	G	G	A	G	G	G	G	G	A
rs21347	A/G	1	44512	-1	31	KSU	18	110	0	0.333333333	A	G	G	G	G	G	G	G	G	G	G	G	G	G	G	G	G	G	G	G	G	G	A	G	G	G	G	G	G	G	G	G	G	G	G	G	G	G	G
rs21407	A/G	1	44512	-1	58	KSU	71	73	1	0.372395833	A	A	G	A	A	G	G	A	G	G	R	A	A	G	G	A	A	G	G	A	G	A	A	G	A	G	A	A	A	G	A	A	G	A	A	A	A	A	G
rs21621	C/T	1	44512	-1	29	KSU	145	18	0	0.424479167	T	C	C	C	C	C	C	C	C	C	C	C	C	C	C	C	C	C	C	C	C	C	T	C	C	C	C	C	C	C	C	C	C	C	C	C	C	C	C
rs21623	A/G	1	44512	-1	27	KSU	14	147	0	0.419270833	A	G	G	G	G	G	G	G	G	G	G	G	G	G	G	G	G	G	G	G	G	G	A	G	G	G	G	G	G	G	G	G	G	G	G	G	G	G	G
rs21695	A/G	1	44512	-1	38	KSU	165	18	1	0.473958333	G	A	A	A	A	A	A	A	A	A	A	A	A	A	A	A	A	A	A	A	A	A	G	A	A	A	A	A	A	A	A	A	A	A	A	A	A	A	A
rs21699	G/T	1	44512	-1	8	KSU	55	103	3	0.403645833	T	T	T	T	T	G	G	T	T	T	K	T	T	T	T	T	G	G	T	T	T	T	G	T	T	K	T	T	T	T	T	T	G	T	T	G	T	T	T
rs21723	A/G	1	44512	-1	23	KSU	18	107	0	0.325520833	G	G	G	G	G	G	G	G	G	G	G	G	G	G	G	G	G	G	G	G	G	G	A	G	G	G	G	G	G	G	G	G	G	G	G	G	G	G	G
rs21746	C/T	1	44512	-1	37	KSU	74	35	0	0.283854167	C	C	C	C	C	C	C	T	C	C	C	C	C	C	C	C	C	C	C	C	C	C	T	C	C	C	C	C	C	C	C	C	C	C	C	C	C	C	C
rs21770	A/G	1	44512	-1	30	KSU	22	133	0	0.403645833	A	G	G	G	G	G	G	G	G	G	G	G	G	G	G	G	G	G	G	G	G	G	A	G	G	G	G	G	G	G	G	G	G	G	G	G	G	G	G
rs22066	C/T	1	44512	-1	13	KSU	100	18	0	0.307291667	T	C	C	C	C	C	C	C	C	C	C	C	C	C	C	C	C	C	C	C	C	C	T	C	C	C	C	C	C	C	C	C	C	C	C	C	C	C	C
rs22362	A/G	1	44512	-1	55	KSU	100	40	5	0.3515625	A	A	A	A	A	A	A	A	A	A	A	A	A	A	A	G	A	A	A	A	A	G	G	A	A	A	A	A	A	A	A	A	A	A	A	A	A	A	A
rs22363	C/T	1	44512	-1	63	KSU	100	40	5	0.3515625	C	C	C	C	C	C	C	C	C	C	C	C	C	C	C	T	C	C	C	C	C	T	T	C	C	C	C	C	C	C	C	C	C	C	C	C	C	C	C
rs22401	A/G	1	44512	-1	16	KSU	189	52	4	0.6171875	A	A	A	A	A	A	A	A	A	A	A	A	G	A	A	A	A	A	A	A	A	A	A	A	A	A	A	G	A	A	G	G	A	A	A	A	A	A	A
rs22519	C/T	1	44512	-1	46	KSU	30	102	1	0.341145833	T	T	T	T	T	T	T	T	T	T	T	T	T	T	T	T	C	T	T	T	T	T	T	T	T	T	T	T	T	T	T	T	T	T	T	T	T	T	T
rs22772	T/C	1	44512	-1	32	KSU	50	162	4	0.541666667	C	C	C	C	C	C	C	C	T	T	Y	C	T	C	C	T	C	C	T	C	T	C	C	C	C	T	C	T	T	T	T	T	C	C	C	T	C	C	T
rs22918	A/G	1	44512	-1	38	KSU	291	58	8	0.888020833	A	A	A	A	G	A	G	G	A	G	A	A	A	A	A	A	A	A	A	A	A	A	A	A	A	R	A	G	A	A	G	G	A	A	A	A	A	A	A
rs23263	G/T	1	44512	-1	18	KSU	30	230	0	0.677083333	G	T	T	T	T	T	T	T	T	T	T	T	T	T	T	T	T	T	T	T	T	T	G	T	T	T	T	T	T	T	T	T	T	T	T	T	T	T	T
rs23404	C/T	1	44512	-1	12	KSU	109	50	1	0.411458333	C	C	C	C	C	T	T	T	T	C	T	C	T	C	C	T	C	T	C	C	T	C	T	C	C	Y	C	C	C	T	C	C	T	C	C	T	C	C	C
rs23494	C/T	1	44512	-1	17	KSU	262	133	31	0.947916667	C	C	C	C	C	T	T	C	T	C	Y	C	T	C	C	C	T	T	C	C	C	C	T	C	C	Y	C	C	C	C	C	C	T	C	C	C	C	T	C
rs23532	A/G	1	44512	-1	51	KSU	40	317	11	0.901041667	A	G	G	G	G	G	G	G	G	G	G	G	G	G	G	G	G	G	G	G	G	G	A	G	G	G	G	G	G	G	G	G	G	G	G	G	G	G	G
rs23642	C/T	1	44512	-1	38	KSU	147	28	0	0.455729167	C	C	C	C	C	C	C	C	C	C	C	C	C	C	C	C	T	C	Y	C	C	C	T	C	C	C	C	C	C	C	C	C	C	C	C	C	C	C	C
rs23643	A/G	1	44512	-1	56	KSU	43	107	3	0.3828125	G	G	G	G	G	A	A	A	A	G	A	G	A	G	G	A	G	A	G	G	A	G	G	G	G	R	G	G	G	A	G	G	A	G	G	A	G	A	G
rs23904	A/C	1	44512	-1	18	KSU	16	176	1	0.497395833	A	C	C	C	C	C	C	C	C	C	C	C	C	C	C	C	C	C	C	C	C	C	A	C	C	C	C	C	C	C	C	C	C	C	C	C	C	C	C
rs23905	C/T	1	44512	-1	25	KSU	16	176	1	0.497395833	C	T	T	T	T	T	T	T	T	T	T	T	T	T	T	T	T	T	T	T	T	T	C	T	T	T	T	T	T	T	T	T	T	T	T	T	T	T	T
rs23953	G/T	1	44512	-1	48	KSU	172	66	2	0.614583333	G	G	G	G	G	T	T	T	T	G	T	G	T	G	G	T	G	T	G	G	T	G	G	G	G	G	G	G	G	T	G	G	T	G	G	T	G	T	G
rs24188	A/C	1	44512	-1	55	KSU	302	56	7	0.9140625	C	A	A	A	A	A	C	A	A	A	A	A	A	C	C	A	A	A	M	C	A	A	A	A	A	A	A	A	A	A	A	A	A	A	C	A	A	C	A
rs242	A/G	1	44512	-1	63	KSU	79	273	14	0.880208333	G	G	G	G	G	G	G	G	G	G	G	G	G	G	G	G	G	G	G	G	G	G	G	G	G	G	G	G	G	G	G	G	G	G	G	G	G	G	G
rs24295	A/G	1	44512	-1	55	KSU	134	19	2	0.393229167	A	A	A	A	A	A	A	A	A	A	A	A	A	A	A	A	A	A	R	A	A	A	A	A	A	A	A	A	A	A	A	A	A	A	A	A	A	A	A
rs24300	C/T	1	44512	-1	25	KSU	63	222	11	0.713541667	C	T	T	T	T	C	C	T	C	T	C	T	C	T	T	C	T	C	T	T	C	T	T	T	T	T	T	T	T	C	T	T	C	T	T	C	T	C	T
rs24301	G/A	1	44512	-1	35	KSU	63	222	11	0.713541667	G	A	A	A	A	G	G	A	G	A	G	A	G	A	A	G	A	G	A	A	G	A	A	A	A	A	A	A	A	G	A	A	G	A	A	G	A	G	A
rs24388	C/T	1	44512	-1	26	KSU	233	41	4	0.703125	T	C	C	C	C	C	T	C	C	C	C	C	C	T	T	C	C	C	Y	T	C	C	C	C	C	C	C	C	C	C	C	C	C	C	T	C	C	T	C
rs24396	A/G	1	44512	-1	58	KSU	41	153	3	0.497395833	G	G	G	G	G	G	G	G	G	G	G	G	G	G	G	G	G	G	G	G	G	G	G	G	G	G	G	G	G	G	G	G	G	G	G	G	G	G	G
rs24607	C/G	1	44512	-1	49	KSU	106	246	23	0.856770833	C	G	G	G	G	G	G	C	G	G	G	G	G	G	G	G	C	G	G	G	G	G	G	G	G	G	G	G	G	G	G	G	G	G	G	G	G	G	G
rs24608	A/G	1	44512	-1	54	KSU	106	246	23	0.856770833	A	G	G	G	G	G	G	A	G	G	G	G	G	G	G	G	A	G	G	G	G	G	G	G	G	G	G	G	G	G	G	G	G	G	G	G	G	G	G
rs24634	C/T	1	44512	-1	58	KSU	106	26	1	0.341145833	T	C	C	C	C	T	T	C	T	C	T	C	T	C	C	T	C	T	C	C	T	C	C	C	C	C	C	C	C	T	C	C	T	C	C	T	C	T	C
rs24691	A/G	1	44512	-1	58	KSU	23	184	3	0.53125	G	G	G	G	G	G	G	G	G	G	G	G	G	G	G	G	G	G	G	G	G	G	G	G	G	G	G	G	G	G	G	G	G	G	G	G	G	G	G
rs24844	A/C	1	44512	-1	44	KSU	143	18	0	0.419270833	C	A	A	A	A	A	A	A	A	A	A	A	A	A	A	A	A	A	A	A	A	A	C	A	A	A	A	A	A	A	A	A	A	A	A	A	A	A	A
rs2488	A/G	1	44512	-1	43	KSU	74	34	0	0.28125	G	A	A	A	A	G	G	A	G	A	G	A	G	A	A	G	A	G	A	A	G	A	A	A	A	A	A	A	A	G	A	A	G	A	A	G	A	G	A
rs2492	G/A	1	44512	-1	34	KSU	189	63	3	0.6484375	G	G	G	G	G	G	G	G	A	G	G	G	A	G	G	G	G	A	G	G	G	G	G	G	G	G	G	A	A	A	A	A	G	G	G	A	G	G	A
rs2493	A/G	1	44512	-1	34	KSU	63	179	2	0.625	G	G	G	G	G	G	G	G	A	G	G	G	A	G	G	G	G	A	G	G	G	G	G	G	G	G	G	A	A	A	A	A	G	G	G	A	G	G	A
rs24944	A/G	1	44512	-1	11	KSU	44	82	2	0.322916667	G	G	G	G	G	A	A	G	A	G	A	G	A	G	G	A	A	A	G	G	A	G	G	G	G	A	G	G	G	A	G	G	A	G	G	A	G	G	G
rs24945	C/T	1	44512	-1	38	KSU	44	82	2	0.322916667	T	T	T	T	T	C	C	T	C	T	C	T	C	T	T	C	C	C	T	T	C	T	T	T	T	C	T	T	T	C	T	T	C	T	T	C	T	T	T
rs25	C/T	1	44512	-1	62	KSU	29	95	0	0.322916667	C	T	T	T	T	C	C	T	C	T	C	T	C	T	T	C	T	C	T	T	C	T	T	T	T	T	T	T	T	C	T	T	C	T	T	C	T	C	T
rs25125	A/G	1	44512	-1	59	KSU	46	62	0	0.28125	G	G	G	G	G	A	A	A	A	A	A	G	A	A	A	A	A	A	R	A	A	G	G	G	G	A	G	A	A	A	A	A	A	G	A	A	G	G	A
rs25126	A/G	1	44512	-1	60	KSU	144	177	5	0.822916667	G	G	G	G	G	A	A	A	A	A	A	G	A	A	A	A	A	A	R	A	A	G	G	G	G	A	G	A	A	A	A	A	A	G	A	A	G	G	A
rs25278	C/T	1	44512	-1	44	KSU	209	12	3	0.567708333	C	C	T	C	T	C	C	C	C	C	C	C	C	C	C	C	C	C	Y	C	C	C	C	T	C	C	T	C	C	C	C	C	C	C	C	C	C	T	C
rs25322	C/T	1	44512	-1	6	KSU	17	111	0	0.333333333	C	T	T	T	T	T	T	T	T	T	T	T	T	T	T	T	T	T	T	T	T	T	C	T	T	T	T	T	T	T	T	T	T	T	T	T	T	T	T
rs25390	A/C	1	44512	-1	48	KSU	23	202	0	0.5859375	A	C	C	C	C	C	C	C	C	C	C	C	C	C	C	C	C	C	C	C	C	C	A	C	C	C	C	C	C	C	C	C	C	C	C	C	C	C	C
rs25435	C/T	1	44512	-1	61	KSU	29	132	1	0.416666667	T	T	T	T	T	T	T	T	T	T	T	T	T	T	T	T	T	T	T	T	T	T	T	T	T	T	T	T	T	T	T	T	T	T	T	T	T	T	T
rs25685	A/C	1	44512	-1	60	KSU	320	42	10	0.916666667	C	A	A	A	A	A	A	A	A	A	A	A	A	A	A	A	A	A	A	A	A	A	C	A	A	A	A	A	A	A	A	A	A	A	A	A	A	A	A
rs2576	C/T	1	44512	-1	40	KSU	131	34	0	0.4296875	C	C	C	C	C	T	T	C	T	C	C	C	T	C	C	T	C	T	C	C	T	C	C	C	C	C	C	C	C	T	C	C	T	C	C	T	C	T	C
rs25844	C/T	1	44512	-1	21	KSU	49	62	0	0.2890625	C	C	T	C	T	C	C	T	C	T	C	C	C	T	T	C	T	C	T	T	C	C	T	T	C	T	T	T	T	C	T	T	C	T	T	C	C	C	T
rs25864	C/T	1	44512	-1	42	KSU	137	16	1	0.395833333	T	C	C	C	C	C	C	C	C	C	C	C	C	C	C	C	C	C	C	C	C	C	T	C	C	C	C	C	C	C	C	C	C	C	C	C	C	C	C
rs25981	G/T	1	44512	-1	59	KSU	79	20	0	0.2578125	G	G	G	G	G	T	T	G	T	G	T	G	T	G	G	T	G	T	G	G	T	G	G	G	G	G	G	G	G	T	G	G	T	G	G	T	G	T	G
rs26122	C/T	1	44512	-1	33	KSU	15	103	0	0.307291667	C	T	T	T	T	T	T	T	T	T	T	T	T	T	T	T	T	T	T	T	T	T	C	T	T	T	T	T	T	T	T	T	T	T	T	T	T	T	T
rs26237	C/T	1	44512	-1	48	KSU	22	182	1	0.528645833	C	T	T	T	T	T	T	T	T	T	T	T	T	T	T	T	T	T	T	T	T	T	C	T	T	T	T	T	T	T	T	T	T	T	T	T	T	T	T
rs26424	A/C	1	44512	-1	23	KSU	97	79	5	0.4453125	C	C	A	C	A	A	A	A	A	A	A	C	A	A	A	A	A	A	A	A	A	C	C	A	C	A	A	A	C	A	A	A	A	A	A	A	C	C	A
rs2675	A/G	1	44512	-1	20	KSU	57	72	1	0.333333333	A	A	A	A	A	G	G	A	G	A	A	A	G	A	A	G	A	G	A	A	A	A	A	A	G	A	A	A	A	A	A	A	G	A	A	A	A	G	A
rs26751	A/C	1	44512	-1	13	KSU	37	43	0	0.208333333	C	A	C	A	A	C	C	C	C	C	C	A	C	C	C	C	A	C	C	C	C	C	C	C	A	C	C	C	C	C	C	C	C	C	C	C	A	C	C
rs2676	T/G	1	44512	-1	22	KSU	57	72	1	0.333333333	T	T	T	T	T	G	G	T	G	T	T	T	G	T	T	G	T	G	T	T	T	T	T	T	G	T	T	T	T	T	T	T	G	T	T	T	T	G	T
rs26811	A/G	1	44512	-1	22	KSU	12	183	2	0.502604167	G	G	G	G	G	G	G	G	G	G	R	G	G	G	G	G	G	G	G	G	A	G	G	G	G	R	G	G	G	A	G	G	G	G	G	A	G	G	G
rs26812	C/T	1	44512	-1	13	KSU	28	64	0	0.239583333	C	T	T	T	T	C	C	T	C	T	C	T	C	T	T	C	T	C	T	C	C	T	T	T	T	Y	T	T	T	C	T	T	C	T	T	C	T	C	T
rs26935	A/C	1	44512	-1	17	KSU	23	206	0	0.596354167	A	C	C	C	C	C	C	C	C	C	C	C	C	C	C	C	C	C	C	C	C	C	A	C	C	C	C	C	C	C	C	C	C	C	C	C	C	C	C
rs27222	A/T	1	44512	-1	15	KSU	133	82	2	0.5546875	T	T	A	T	A	A	A	A	A	A	A	T	A	A	A	A	A	A	A	A	A	T	A	A	T	A	A	A	A	A	A	A	A	A	A	A	T	T	A
rs27223	C/T	1	44512	-1	27	KSU	213	120	15	0.828125	C	T	C	T	C	T	T	C	T	C	C	T	T	C	C	T	T	T	C	C	C	T	C	C	C	C	T	C	C	C	T	C	T	C	C	C	T	T	C
rs27224	C/T	1	44512	-1	49	KSU	133	82	2	0.5546875	T	T	C	T	C	C	C	C	C	C	C	T	C	C	C	C	C	C	C	C	C	T	C	C	T	C	C	C	C	C	C	C	C	C	C	C	T	T	C
rs27371	C/T	1	44512	-1	24	KSU	151	81	6	0.588541667	C	T	C	T	C	C	C	C	C	C	C	C	C	C	C	C	C	C	C	C	C	T	C	C	T	C	C	C	C	C	C	C	C	C	C	C	T	T	C
rs27455	A/G	1	44512	-1	14	KSU	127	12	0	0.361979167	G	A	A	A	A	A	A	A	A	A	A	A	A	A	A	A	A	A	A	A	A	A	G	A	A	A	A	A	A	A	A	A	A	A	A	A	A	A	A
rs27529	A/G	1	44512	-1	26	KSU	190	25	5	0.546875	G	A	A	A	A	A	A	A	A	A	A	A	A	A	A	A	A	A	A	A	A	A	G	A	A	A	A	A	A	A	A	A	A	A	A	A	A	A	A
rs27608	A/G	1	44512	-1	38	KSU	283	48	10	0.8359375	G	A	A	A	A	A	G	A	A	A	A	A	A	G	G	A	A	A	A	A	A	A	A	A	A	A	A	A	A	A	A	A	A	A	G	A	A	G	A
rs27705	C/T	1	44512	-1	59	KSU	34	50	0	0.21875	C	T	T	T	T	T	C	C	T	T	T	T	T	T	T	C	C	T	T	T	T	C	T	T	C	Y	T	T	T	T	T	T	T	T	T	T	T	C	T
rs27787	A/G	1	44512	-1	26	KSU	99	23	1	0.315104167	G	A	A	A	A	A	G	A	A	A	A	A	A	G	G	A	A	A	R	A	A	A	A	A	A	A	A	A	A	A	A	A	A	A	G	A	A	G	A
rs27806	A/G	1	44512	-1	12	KSU	172	46	3	0.559895833	G	A	A	A	A	A	A	A	A	A	A	A	A	A	A	A	A	A	A	A	A	A	A	A	A	A	A	A	A	A	A	A	A	A	A	A	A	A	A
rs28248	A/G	1	44512	-1	58	KSU	123	16	0	0.361979167	G	A	A	A	A	A	A	A	A	A	A	A	A	A	A	A	A	A	A	A	A	A	G	A	A	A	A	A	A	A	A	A	A	A	A	A	A	A	A
rs28707	C/G	1	44512	-1	39	KSU	274	89	15	0.90625	C	C	C	C	C	G	G	C	G	C	G	C	G	C	C	G	C	G	C	C	G	S	C	C	C	S	C	C	C	G	C	C	G	C	C	G	C	G	C
rs28818	C/T	1	44512	-1	26	KSU	36	100	0	0.354166667	T	T	T	T	T	C	C	C	C	T	C	T	C	T	T	C	C	C	T	T	C	T	C	T	T	C	T	T	T	C	T	T	C	T	T	C	T	C	T
rs28819	C/T	1	44512	-1	26	KSU	144	249	27	0.953125	T	T	T	T	T	C	C	C	C	T	Y	T	C	T	T	C	C	C	T	T	C	C	C	T	T	T	T	T	T	C	T	T	C	T	T	C	T	T	T
rs28878	A/C	1	44512	-1	21	KSU	96	16	0	0.291666667	C	A	A	A	A	A	A	A	A	A	A	A	A	A	A	A	A	A	A	A	A	A	C	A	A	A	A	A	A	A	A	A	A	A	A	A	A	A	A
rs2899	A/G	1	44512	-1	21	KSU	67	88	2	0.3984375	A	G	G	A	G	R	A	A	G	G	G	G	G	A	A	G	A	G	G	G	G	R	A	G	A	G	G	G	G	G	G	G	G	G	A	G	A	A	G
rs2904	A/G	1	44512	-1	41	KSU	166	75	17	0.583333333	G	A	A	A	A	A	A	A	A	A	A	A	A	A	A	A	G	A	A	A	A	A	G	A	G	A	A	A	A	A	A	A	A	A	A	A	A	A	A
rs29092	G/T	1	44512	-1	28	KSU	24	190	2	0.552083333	G	T	T	T	T	T	T	T	T	T	T	T	T	T	T	T	T	T	T	T	T	T	G	T	T	T	T	T	T	T	T	T	T	T	T	T	T	T	T
rs29558	A/G	1	44512	-1	8	KSU	292	41	12	0.8359375	G	A	A	A	A	R	A	A	A	A	A	A	A	A	A	A	A	A	A	A	A	A	G	A	A	A	A	A	A	A	A	A	A	A	A	A	A	A	A
rs29907	A/G	1	44512	-1	18	KSU	68	57	0	0.325520833	A	G	A	G	A	A	A	G	A	A	A	A	A	A	A	A	G	A	A	A	A	R	G	G	G	A	A	A	A	A	A	A	A	G	A	A	G	G	A
rs30035	A/G	1	44512	-1	19	KSU	21	120	0	0.3671875	G	G	G	G	G	R	A	A	A	G	A	G	A	G	G	A	G	A	G	G	A	G	G	G	G	G	G	G	G	A	G	G	A	G	G	A	G	G	G
rs30036	G/T	1	44512	-1	30	KSU	21	120	0	0.3671875	T	T	T	T	T	K	G	G	G	T	G	T	G	T	T	G	T	G	T	T	G	T	T	T	T	T	T	T	T	G	T	T	G	T	T	G	T	T	T
rs30037	A/G	1	44512	-1	41	KSU	21	120	0	0.3671875	G	G	G	G	G	R	A	A	A	G	A	G	A	G	G	A	G	A	G	G	A	G	G	G	G	G	G	G	G	A	G	G	A	G	G	A	G	G	G
rs30071	C/T	1	44512	-1	16	KSU	90	28	1	0.3046875	T	C	C	C	C	T	T	T	T	C	T	C	T	C	C	T	C	T	C	C	T	C	C	C	C	C	C	C	C	T	C	C	T	C	C	T	C	C	C
rs30072	A/C	1	44512	-1	19	KSU	90	28	1	0.3046875	C	A	A	A	A	C	C	C	C	A	C	A	C	A	A	C	A	C	A	A	C	A	A	A	A	A	A	A	A	C	A	A	C	A	A	C	A	A	A
rs30073	A/G	1	44512	-1	33	KSU	90	28	1	0.3046875	G	A	A	A	A	G	G	G	G	A	G	A	G	A	A	G	A	G	A	A	G	A	A	A	A	A	A	A	A	G	A	A	G	A	A	G	A	A	A
rs30103	A/G	1	44512	-1	59	KSU	29	202	8	0.580729167	G	G	G	G	G	G	G	G	G	G	G	G	G	G	G	G	G	G	G	G	G	G	G	G	G	G	G	G	G	G	G	G	G	G	G	G	G	G	G
rs30104	A/G	1	44512	-1	58	KSU	33	168	6	0.5078125	G	G	G	G	G	G	G	G	G	G	G	G	G	G	G	G	G	G	G	G	G	G	G	G	G	G	G	G	G	G	G	G	G	G	G	G	G	G	G
rs30206	C/T	1	44512	-1	5	KSU	234	114	20	0.854166667	T	T	C	T	C	C	T	C	C	C	C	C	T	C	C	C	T	C	C	C	C	Y	T	C	T	C	C	C	C	C	C	C	T	C	C	C	T	T	C
rs30207	G/A	1	44512	-1	9	KSU	234	114	20	0.854166667	A	A	G	A	G	G	A	G	G	G	G	G	A	G	G	G	A	G	G	G	G	R	A	G	A	G	G	G	G	G	G	G	A	G	G	G	A	A	G
rs3025	A/G	1	44512	-1	12	KSU	250	22	5	0.6953125	A	A	A	A	A	A	A	A	A	A	A	A	G	A	A	A	A	A	A	A	A	A	A	A	A	A	A	A	A	A	A	A	G	A	A	A	A	A	A
rs30559	A/G	1	44512	-1	28	KSU	22	89	0	0.2890625	G	G	A	G	G	G	G	G	G	G	R	G	A	A	G	G	G	G	G	G	A	G	G	G	G	A	G	A	G	A	G	G	G	G	G	A	G	G	G
rs30710	G/T	1	44512	-1	42	KSU	132	220	11	0.888020833	T	T	T	T	T	G	G	G	G	T	G	T	G	T	T	G	G	G	T	T	G	T	K	T	T	G	T	T	T	G	T	T	G	T	T	G	T	T	T
rs31005	C/T	1	44512	-1	25	KSU	316	29	2	0.893229167	T	C	C	C	C	C	C	C	C	C	C	C	C	C	C	C	C	C	C	C	C	C	T	C	C	C	C	C	C	C	C	C	C	C	C	C	C	C	C
rs31012	C/G	1	44512	-1	39	KSU	61	109	3	0.434895833	C	G	G	G	G	C	C	C	C	G	S	G	C	G	G	C	G	C	G	G	G	S	G	G	C	G	G	G	G	G	G	G	C	G	G	G	S	C	G
rs31063	A/G	1	44512	-1	61	KSU	288	90	20	0.932291667	G	A	A	A	A	G	G	G	G	A	R	A	G	A	A	G	A	G	A	A	G	A	A	A	A	A	A	A	A	G	A	A	G	A	A	G	R	A	A
rs31064	G/A	1	44512	-1	62	KSU	288	90	20	0.932291667	A	G	G	G	G	A	A	A	A	G	R	G	A	G	G	A	G	A	G	G	A	G	G	G	G	G	G	G	G	A	G	G	A	G	G	A	R	G	G
rs31106	A/C	1	44512	-1	38	KSU	43	294	12	0.846354167	C	C	C	A	C	M	C	C	C	C	C	C	C	C	C	C	A	C	C	C	C	M	C	C	C	C	C	C	C	C	C	C	C	C	C	C	C	C	C
rs31256	C/T	1	44512	-1	18	KSU	143	74	7	0.546875	T	C	C	C	C	T	T	T	T	C	T	C	T	C	C	T	C	T	C	C	C	Y	C	C	T	C	C	C	C	C	C	C	T	C	C	C	Y	T	C
rs31378	A/G	1	44512	-1	43	KSU	30	160	5	0.481770833	G	G	A	G	G	G	G	G	G	G	G	G	G	A	A	G	G	G	G	G	G	G	G	G	G	A	G	G	R	A	G	G	G	G	G	A	G	G	G
rs31699	C/G	1	44512	-1	23	KSU	80	49	2	0.330729167	C	G	C	G	C	C	C	C	C	C	C	C	C	C	C	C	G	C	G	C	C	C	C	C	G	C	G	C	C	C	C	C	C	C	C	C	S	G	C
rs31935	C/T	1	44512	-1	14	KSU	25	103	1	0.330729167	T	T	T	T	T	C	C	T	C	T	T	T	C	T	T	C	T	C	T	T	C	T	T	T	T	T	T	T	T	C	T	T	C	T	T	C	Y	T	T
rs31936	A/G	1	44512	-1	32	KSU	25	103	1	0.330729167	G	G	G	G	G	A	A	G	A	G	G	G	A	G	G	A	G	A	G	G	A	G	G	G	G	G	G	G	G	A	G	G	A	G	G	A	R	G	G
rs31960	C/T	1	44512	-1	8	KSU	49	74	0	0.3203125	T	T	T	T	T	C	C	Y	C	T	C	T	C	T	T	C	T	C	T	T	C	T	T	T	T	T	T	T	T	C	C	T	C	T	T	C	Y	T	T
rs32185	A/G	1	44512	-1	56	KSU	96	226	12	0.807291667	G	A	G	G	G	G	G	G	G	G	G	G	G	G	G	G	A	G	G	G	G	G	G	G	G	G	G	G	G	G	G	G	G	G	G	G	G	A	G
rs32474	G/T	1	44512	-1	6	KSU	114	73	4	0.4765625	G	G	G	G	G	T	T	K	T	G	T	G	T	G	G	T	T	T	G	G	G	G	G	G	G	G	G	G	G	T	G	G	T	G	G	G	K	T	G
rs32511	C/T	1	44512	-1	18	KSU	20	94	0	0.296875	C	T	T	T	T	T	T	T	T	T	T	T	T	T	T	T	T	T	T	T	T	T	C	T	T	T	T	T	T	T	T	T	T	T	T	T	T	T	T
rs32512	C/T	1	44512	-1	27	KSU	20	94	0	0.296875	C	T	T	T	T	T	T	T	T	T	T	T	T	T	T	T	T	T	T	T	T	T	C	T	T	T	T	T	T	T	T	T	T	T	T	T	T	T	T
rs32513	A/G	1	44512	-1	36	KSU	20	94	0	0.296875	A	G	G	G	G	G	G	G	G	G	G	G	G	G	G	G	G	G	G	G	G	G	A	G	G	G	G	G	G	G	G	G	G	G	G	G	G	G	G
rs32524	C/T	1	44512	-1	30	KSU	265	51	13	0.7890625	C	C	C	C	C	C	C	C	C	C	C	C	C	C	C	C	C	C	C	C	C	C	C	C	C	T	C	C	C	C	C	C	C	C	C	C	C	C	C
rs32525	G/A	1	44512	-1	41	KSU	265	51	13	0.7890625	G	G	G	G	G	G	G	G	G	G	G	G	G	G	G	G	G	G	G	G	G	G	G	G	G	A	G	G	G	G	G	G	G	G	G	G	G	G	G
rs32936	C/T	1	44512	-1	21	KSU	47	93	6	0.348958333	C	T	T	T	T	C	C	T	C	T	T	T	C	T	T	C	T	C	T	T	T	T	T	T	T	T	T	T	T	C	T	T	C	T	T	T	Y	T	T
rs32973	A/G	1	44512	-1	40	KSU	20	302	2	0.833333333	G	G	G	G	G	G	G	G	G	G	G	G	G	A	A	G	G	G	G	G	G	G	G	G	G	G	G	G	G	G	G	G	G	G	A	G	G	A	G
rs32974	A/G	1	44512	-1	39	KSU	13	135	0	0.385416667	G	G	G	G	G	G	G	G	G	G	G	G	G	A	A	G	G	G	G	G	G	G	G	G	G	G	G	G	G	G	G	G	G	G	A	G	G	A	G
rs33304	C/G	1	44512	-1	33	KSU	108	172	21	0.674479167	C	G	G	G	G	G	G	G	G	G	G	G	G	S	G	G	S	G	G	C	G	C	C	C	G	C	G	G	G	G	G	S	G	C	S	C	G	G	G
rs33360	A/G	1	44512	-1	10	KSU	24	86	0	0.286458333	G	G	G	G	G	A	A	G	A	G	G	G	A	G	G	A	G	A	G	G	G	G	G	G	G	A	G	G	G	A	G	G	A	G	G	G	R	G	G
rs33492	A/G	1	44512	-1	35	KSU	109	16	0	0.325520833	G	A	A	A	A	A	A	A	A	A	A	A	A	A	A	A	A	A	A	A	A	A	G	A	A	A	A	A	A	A	A	A	A	A	A	A	A	A	A
rs33586	A/G	1	44512	-1	26	KSU	115	27	0	0.369791667	A	A	A	A	A	A	A	A	A	A	A	A	A	A	A	A	R	A	A	A	A	A	A	A	A	A	A	A	A	A	A	A	A	A	A	A	A	A	A
rs33587	A/G	1	44512	-1	44	KSU	115	27	0	0.369791667	A	A	A	A	A	A	A	A	A	A	A	A	A	A	A	A	R	A	A	A	A	A	A	A	A	A	A	A	A	A	A	A	A	A	A	A	A	A	A
rs33743	C/T	1	44512	-1	29	KSU	61	55	3	0.294270833	C	T	T	T	T	T	T	T	T	T	T	T	T	T	T	T	C	T	T	T	T	T	C	T	T	T	T	T	T	T	T	T	T	T	T	T	T	T	T
rs33763	G/T	1	44512	-1	11	KSU	65	47	2	0.286458333	G	G	G	G	G	G	G	G	G	G	T	G	G	G	G	G	G	G	T	G	G	G	G	G	G	G	T	G	G	G	G	G	G	G	G	G	G	G	G
rs3389	A/G	1	44512	-1	19	KSU	40	308	7	0.888020833	A	G	G	G	G	G	G	G	G	G	G	G	G	G	G	G	G	G	G	G	G	G	A	G	G	G	G	G	G	G	G	G	G	G	G	G	G	G	G
rs34118	T/C	1	44512	-1	36	KSU	77	33	1	0.283854167	C	T	T	T	T	T	T	C	T	C	T	T	T	T	T	T	T	T	T	T	T	T	C	T	T	T	T	T	T	T	T	T	T	T	T	T	T	T	T
rs34162	A/T	1	44512	-1	59	KSU	107	29	0	0.354166667	T	T	A	T	A	A	T	A	A	A	A	A	A	A	A	A	T	A	A	A	A	T	T	A	A	T	A	A	A	A	A	A	A	A	A	A	T	A	A
rs34451	C/T	1	44512	-1	62	KSU	85	231	12	0.791666667	C	C	T	C	T	T	C	T	T	T	T	T	T	T	T	T	C	T	T	T	T	C	C	T	T	C	T	T	T	T	T	T	T	T	T	T	C	T	T
rs34667	A/G	1	44512	-1	7	KSU	169	18	1	0.484375	G	A	A	A	A	A	A	A	A	A	A	A	A	A	A	A	A	A	A	A	A	A	G	A	A	A	A	A	A	A	A	A	A	A	A	A	A	A	A
rs34724	A/C	1	44512	-1	10	KSU	109	20	0	0.3359375	A	A	A	A	A	A	A	A	A	A	A	A	C	A	A	A	A	A	A	A	C	A	A	A	A	A	A	A	A	C	A	A	C	A	A	C	A	A	A
rs34725	A/C	1	44512	-1	22	KSU	109	20	0	0.3359375	A	A	A	A	A	A	A	A	A	A	A	A	C	A	A	A	A	A	A	A	C	A	A	A	A	A	A	A	A	C	A	A	C	A	A	C	A	A	A
rs34726	G/A	1	44512	-1	29	KSU	109	20	0	0.3359375	G	G	G	G	G	G	G	G	G	G	G	G	A	G	G	G	G	G	G	G	A	G	G	G	G	G	G	G	G	A	G	G	A	G	G	A	G	G	G
rs34848	A/C	1	44512	-1	35	KSU	19	167	0	0.484375	A	C	C	C	C	C	C	C	C	C	C	C	C	C	C	C	C	C	C	C	C	C	A	C	C	C	C	C	C	C	C	C	C	C	C	C	C	C	C
rs34997	G/C	1	44512	-1	26	KSU	48	146	10	0.479166667	C	C	C	C	C	C	C	C	C	C	C	C	G	C	C	C	G	C	C	C	G	C	C	C	C	S	C	C	C	G	C	C	G	C	C	G	C	C	C
rs35081	A/G	1	44512	-1	7	KSU	143	67	10	0.520833333	A	A	A	A	A	A	A	A	A	A	A	A	A	A	A	A	A	A	A	A	A	A	A	A	A	A	A	A	A	A	A	A	A	A	A	A	A	A	A
rs351	A/G	1	44512	-1	10	KSU	199	73	10	0.682291667	G	A	A	A	A	A	A	A	G	G	G	A	A	A	A	A	A	A	R	A	A	G	G	G	A	A	A	A	A	A	A	A	A	G	A	A	G	A	A
rs35115	C/T	1	44512	-1	61	KSU	130	32	3	0.4140625	C	C	C	C	C	C	C	C	C	C	C	C	C	C	C	C	C	C	C	C	C	C	C	C	C	C	C	C	C	C	C	C	C	C	C	C	C	C	C
rs35116	A/G	1	44512	-1	63	KSU	130	32	3	0.4140625	A	A	A	A	A	A	A	A	A	A	A	A	A	A	A	A	A	A	A	A	A	A	A	A	A	A	A	A	A	A	A	A	A	A	A	A	A	A	A
rs35117	A/G	1	44512	-1	7	KSU	42	89	1	0.338541667	A	G	G	G	G	G	G	G	G	G	G	G	G	G	G	G	G	G	G	G	G	G	A	G	A	G	G	G	G	G	G	G	G	G	G	G	G	G	G
rs35223	C/T	1	44512	-1	56	KSU	17	130	1	0.380208333	C	T	T	T	T	T	T	T	T	T	T	T	T	T	T	T	T	T	T	T	T	T	C	T	T	T	T	T	T	T	T	T	T	T	T	T	T	T	T
rs35288	C/T	1	44512	-1	27	KSU	161	26	0	0.486979167	T	C	C	C	C	T	C	C	C	C	C	C	C	C	C	C	C	C	C	C	C	C	T	C	C	C	C	C	C	C	C	C	C	C	C	C	C	C	C
rs35289	A/G	1	44512	-1	31	KSU	161	26	0	0.486979167	G	A	A	A	A	G	A	A	A	A	A	A	A	A	A	A	A	A	A	A	A	A	G	A	A	A	A	A	A	A	A	A	A	A	A	A	A	A	A
rs35290	T/C	1	44512	-1	59	KSU	161	26	0	0.486979167	C	T	T	T	T	C	T	T	T	T	T	T	T	T	T	T	T	T	T	T	T	T	C	T	T	T	T	T	T	T	T	T	T	T	T	T	T	T	T
rs35465	C/T	1	44512	-1	15	KSU	17	94	0	0.2890625	C	T	T	T	T	T	T	T	T	T	T	T	T	T	T	T	T	T	T	T	T	T	C	T	T	T	T	T	T	T	T	T	T	T	T	T	T	T	T
rs35771	A/G	1	44512	-1	19	KSU	24	332	3	0.919270833	G	G	G	G	G	G	G	G	G	G	G	G	G	G	G	G	G	G	G	G	G	G	G	G	G	G	G	G	G	G	G	G	G	G	G	G	G	G	G
rs35840	C/T	1	44512	-1	14	KSU	92	231	18	0.794270833	C	C	T	C	T	T	C	T	T	T	T	T	T	T	T	T	C	T	T	T	T	C	C	T	T	Y	T	T	T	T	T	T	T	T	T	T	C	T	T
rs35872	C/T	1	44512	-1	48	KSU	15	128	0	0.372395833	C	T	T	T	T	T	T	T	T	T	T	T	T	T	T	T	T	T	T	T	T	T	C	T	T	T	T	T	T	T	T	T	T	T	T	T	T	T	T
rs35955	A/T	1	44512	-1	8	KSU	111	14	0	0.325520833	T	A	A	A	A	A	A	A	A	A	A	A	A	A	A	A	A	A	A	A	A	A	T	A	A	A	A	A	A	A	A	A	A	A	A	A	A	A	A
rs36025	C/G	1	44512	-1	31	KSU	25	165	1	0.4921875	C	G	G	G	G	G	G	G	G	G	G	G	G	G	G	G	G	G	G	G	G	G	C	G	G	G	G	G	G	G	G	G	G	G	G	G	G	G	G
rs36026	A/G	1	44512	-1	34	KSU	25	165	1	0.4921875	A	G	G	G	G	G	G	G	G	G	G	G	G	G	G	G	G	G	G	G	G	G	A	G	G	G	G	G	G	G	G	G	G	G	G	G	G	G	G
rs36250	C/T	1	44512	-1	17	KSU	53	33	0	0.223958333	C	C	C	C	C	C	C	Y	C	C	C	C	C	C	C	C	C	C	C	C	T	C	C	C	C	C	C	C	C	C	C	C	C	C	T	C	C	C	C
rs36796	A/G	1	44512	-1	30	KSU	25	101	1	0.325520833	G	A	G	A	G	G	A	G	G	G	G	G	G	G	G	G	A	G	G	G	G	A	G	G	G	R	G	G	G	G	G	G	G	G	G	G	A	G	G
rs37421	A/G	1	44512	-1	54	KSU	13	124	0	0.356770833	A	G	G	G	G	G	G	G	G	G	G	G	G	G	G	G	G	G	G	G	G	G	A	G	G	G	G	G	G	G	G	G	G	G	G	G	G	G	G
rs37492	C/T	1	44512	-1	61	KSU	280	30	1	0.8046875	T	C	C	C	C	C	C	C	C	C	C	C	C	C	C	C	C	C	C	C	C	C	T	C	C	C	C	C	C	C	C	C	C	C	C	C	C	C	C
rs37518	A/G	1	44512	-1	37	KSU	87	111	2	0.510416667	A	G	G	G	G	A	A	G	A	G	A	G	A	G	G	G	A	G	G	G	A	A	A	G	G	A	G	G	G	A	G	G	A	G	G	A	G	G	G
rs37674	A/G	1	44512	-1	14	KSU	200	25	2	0.580729167	G	A	A	A	A	A	A	A	A	A	A	A	A	A	A	A	A	A	A	A	A	A	G	A	A	A	A	A	A	A	A	A	A	A	A	A	A	A	A
rs37713	C/T	1	44512	-1	7	KSU	24	175	3	0.510416667	C	T	T	T	T	T	C	T	T	T	T	T	T	T	T	T	T	T	T	T	T	T	C	T	T	T	T	T	T	T	T	T	T	T	T	T	T	T	T
rs37766	A/G	1	44512	-1	60	KSU	137	18	0	0.403645833	G	A	A	A	A	A	A	A	A	A	A	A	A	A	A	A	A	A	A	A	A	A	G	A	A	A	A	A	A	A	A	A	A	A	A	A	A	A	A
rs37779	C/T	1	44512	-1	40	KSU	74	25	0	0.2578125	C	C	C	C	C	T	T	C	T	C	T	C	T	C	C	C	C	T	C	C	C	C	C	C	C	C	C	C	C	C	C	C	T	C	C	C	C	C	C
rs38076	A/G	1	44512	-1	46	KSU	321	43	16	0.90625	G	A	A	A	A	A	A	A	A	A	A	A	A	A	A	A	A	A	A	A	A	A	G	A	A	A	A	A	A	A	A	A	A	A	A	A	A	A	A
rs38133	C/T	1	44512	-1	20	KSU	123	25	3	0.377604167	C	C	C	C	C	C	T	C	C	C	C	C	C	C	C	C	T	C	C	C	C	T	C	C	C	C	C	C	C	C	C	C	C	C	C	C	C	C	C
rs38256	A/G	1	44512	-1	8	KSU	16	120	0	0.354166667	A	G	G	G	G	G	G	G	G	G	G	G	G	G	G	G	G	G	G	G	G	G	A	G	G	G	G	G	G	G	G	G	G	G	G	G	G	G	G
rs38330	A/G	1	44512	-1	39	KSU	25	111	2	0.348958333	G	A	G	G	G	G	G	G	G	G	G	G	G	G	G	G	G	G	G	G	G	A	A	G	G	G	G	G	G	G	G	G	G	G	G	G	G	G	G
rs38389	A/G	1	44512	-1	16	KSU	30	54	0	0.21875	G	G	A	A	A	G	G	R	G	A	G	A	G	A	A	G	G	G	R	A	A	G	G	A	A	A	R	A	A	A	A	A	G	A	A	A	G	G	A
rs38390	A/G	1	44512	-1	16	KSU	25	88	1	0.291666667	G	G	G	G	G	G	G	G	G	G	G	G	G	G	G	G	G	G	G	G	G	G	G	G	G	G	G	G	G	G	G	G	G	G	G	G	G	G	G
rs38463	A/C	1	44512	-1	40	KSU	147	17	0	0.427083333	C	A	A	A	A	A	A	A	A	A	A	A	A	A	A	A	A	A	A	A	A	A	C	A	A	A	A	A	A	A	A	A	A	A	A	A	A	A	A
rs38628	C/T	1	44512	-1	47	KSU	270	122	29	0.9453125	C	T	C	C	C	C	C	Y	C	T	C	C	C	C	C	C	C	C	C	C	C	C	C	C	C	C	C	C	C	C	T	C	C	C	C	C	T	C	C
rs38766	A/C	1	44512	-1	25	KSU	23	89	0	0.291666667	C	C	C	C	C	C	C	C	C	C	C	C	C	C	C	C	C	C	C	C	A	C	C	C	C	C	A	A	C	C	C	C	C	C	A	C	C	C	A
rs38787	C/T	1	44512	-1	52	KSU	132	20	0	0.395833333	T	C	C	C	C	C	C	C	C	C	C	C	C	C	C	C	C	C	C	C	C	C	T	C	C	C	C	C	C	C	C	C	C	C	C	C	C	C	C
rs38915	A/G	1	44512	-1	34	KSU	37	312	4	0.8984375	A	G	G	G	G	G	G	G	G	G	G	G	G	G	G	G	G	G	G	G	G	G	A	G	G	G	G	G	G	G	G	G	G	G	G	G	G	G	G
rs38916	A/G	1	44512	-1	34	KSU	23	145	1	0.434895833	A	G	G	G	G	A	G	G	G	G	G	G	G	G	G	G	G	G	G	G	G	G	A	G	G	G	G	G	G	G	G	G	G	G	G	G	G	G	G
rs39123	G/T	1	44512	-1	49	KSU	14	121	0	0.3515625	G	T	T	T	T	T	T	T	T	T	T	T	T	T	T	T	T	T	T	T	T	T	G	T	T	T	T	T	T	T	T	T	T	T	T	T	T	T	T
rs39124	G/A	1	44512	-1	56	KSU	14	121	0	0.3515625	G	A	A	A	A	A	A	A	A	A	A	A	A	A	A	A	A	A	A	A	A	A	G	A	A	A	A	A	A	A	A	A	A	A	A	A	A	A	A
rs39778	C/G	1	44512	-1	61	KSU	21	138	0	0.4140625	G	G	G	G	G	G	G	G	G	G	G	G	G	G	G	G	G	G	G	G	G	G	G	G	G	G	G	G	G	G	G	G	G	G	G	G	G	G	G
rs39802	A/G	1	44512	-1	37	KSU	14	173	0	0.486979167	A	G	G	G	G	G	G	G	G	G	G	G	G	G	G	G	G	G	G	G	G	G	A	G	G	G	G	G	G	G	G	G	G	G	G	G	G	G	G
rs39872	C/T	1	44512	-1	38	KSU	164	23	1	0.484375	T	C	C	C	C	C	C	C	C	C	C	C	C	C	C	C	C	C	C	C	C	C	T	C	C	C	C	C	C	C	C	C	C	C	C	C	C	C	C
rs3988	C/T	1	44512	-1	7	KSU	243	85	21	0.799479167	C	C	C	C	C	T	T	C	T	C	T	C	T	C	C	T	C	T	C	C	T	T	C	C	C	Y	C	C	C	T	C	C	T	C	C	T	C	T	C
rs39884	C/T	1	44512	-1	11	KSU	121	69	2	0.489583333	C	C	C	C	C	T	T	T	T	C	T	C	T	C	C	C	C	T	C	C	C	C	C	C	C	C	C	C	C	C	C	C	T	C	C	C	C	T	C
rs39885	A/G	1	44512	-1	13	KSU	121	78	11	0.489583333	A	A	A	A	A	G	G	G	G	A	G	A	G	A	A	A	A	G	A	A	A	A	A	A	A	A	A	A	A	A	A	A	G	A	A	A	A	G	A
rs3991	G/T	1	44512	-1	51	KSU	35	271	3	0.7890625	G	T	T	T	T	T	T	T	T	T	T	T	T	T	T	T	T	T	T	T	T	T	G	T	T	T	T	T	T	T	T	T	T	T	T	T	T	T	T
rs40267	C/T	1	44512	-1	57	KSU	70	53	2	0.315104167	C	C	C	T	T	C	C	C	C	C	C	C	T	T	T	T	C	C	T	T	T	C	C	T	C	C	T	T	T	T	T	T	T	T	T	T	C	T	T
rs40274	A/G	1	44512	-1	59	KSU	20	102	0	0.317708333	A	G	G	G	G	G	G	G	G	G	G	G	G	G	G	G	G	G	G	G	G	G	A	G	G	G	G	G	G	G	G	G	G	G	G	G	G	G	G
rs40299	C/T	1	44512	-1	5	KSU	64	39	1	0.265625	T	T	T	C	C	C	C	C	C	C	C	T	C	C	C	C	C	C	C	C	C	T	T	C	T	C	C	C	C	C	C	C	C	C	C	C	T	C	C
rs40300	G/A	1	44512	-1	59	KSU	82	20	0	0.265625	G	A	A	G	G	G	G	G	G	G	G	A	G	G	G	G	G	G	G	G	G	A	G	G	A	G	G	G	G	G	G	G	G	G	G	G	A	G	G
rs40484	G/T	1	44512	-1	52	KSU	104	17	0	0.315104167	G	G	G	G	G	T	T	T	T	G	T	G	T	G	G	G	G	T	G	G	G	G	G	G	G	T	G	G	G	G	G	G	T	G	G	G	G	T	G
rs4054	A/C	1	44512	-1	35	KSU	63	303	12	0.921875	C	C	C	C	C	C	C	C	C	C	C	C	C	C	C	C	C	C	C	C	C	C	C	C	C	C	C	C	C	C	C	C	C	C	C	C	C	C	C
rs40561	C/G	1	44512	-1	29	KSU	182	100	8	0.713541667	C	C	C	G	G	C	C	C	C	G	C	C	C	G	G	G	C	C	G	G	G	C	C	G	C	C	G	G	G	G	G	G	C	G	G	G	C	C	G
rs40852	C/T	1	44512	-1	9	KSU	77	86	0	0.424479167	C	T	T	T	T	C	C	C	C	T	C	T	C	T	T	C	T	C	T	T	C	T	T	T	T	C	T	T	T	C	T	T	C	T	T	C	T	C	T
rs40990	A/G	1	44512	-1	49	KSU	152	34	0	0.484375	G	A	A	A	A	A	G	A	A	A	A	A	A	G	G	A	A	A	G	A	A	A	A	A	A	A	A	A	A	A	A	A	A	A	G	A	A	G	A
rs41352	A/G	1	44512	-1	16	KSU	116	22	0	0.359375	A	A	A	A	A	A	A	A	A	A	A	A	A	A	A	A	G	A	A	A	A	A	G	A	A	A	A	A	A	A	A	A	A	A	A	A	A	A	A
rs41440	A/G	1	44512	-1	53	KSU	27	85	0	0.291666667	G	G	G	G	G	A	A	G	A	G	A	G	A	G	G	G	G	A	G	G	A	G	G	G	G	G	G	G	G	G	G	G	A	G	G	A	G	A	G
rs41479	A/G	1	44512	-1	42	KSU	288	110	27	0.966145833	G	A	A	A	A	A	A	A	A	A	A	A	A	A	A	A	A	A	A	A	A	A	A	A	A	A	A	A	A	A	A	A	A	A	A	A	A	A	A
rs41860	A/G	1	44512	-1	58	KSU	226	58	12	0.708333333	G	A	A	A	A	G	G	A	G	A	A	A	G	A	A	A	G	G	A	A	A	A	G	A	A	A	A	A	A	A	A	A	G	A	A	A	A	G	A
rs41897	A/G	1	44512	-1	25	KSU	42	126	2	0.432291667	G	G	G	G	G	A	A	G	A	G	A	G	A	G	G	G	G	A	G	G	G	G	G	G	G	G	G	G	G	G	G	G	A	G	G	A	G	A	G
rs42399	A/G	1	44512	-1	12	KSU	31	138	2	0.434895833	G	G	G	G	G	A	A	G	A	G	G	G	A	G	G	G	G	A	G	G	A	G	G	G	G	G	G	G	G	G	G	G	A	G	G	G	G	G	G
rs42400	A/G	1	44512	-1	21	KSU	31	138	2	0.434895833	G	G	G	G	G	A	A	G	A	G	G	G	A	G	G	G	G	A	G	G	A	G	G	G	G	G	G	G	G	G	G	G	A	G	G	G	G	G	G
rs42751	A/G	1	44512	-1	14	KSU	36	109	4	0.3671875	G	G	G	G	G	G	G	G	G	G	G	G	G	G	G	G	G	G	R	G	G	G	G	G	G	G	G	A	G	G	A	G	G	G	G	A	G	A	G
rs42752	A/G	1	44512	-1	53	KSU	36	109	4	0.3671875	G	G	G	G	G	G	G	G	G	G	G	G	G	G	G	G	G	G	R	G	G	G	G	G	G	G	G	A	G	G	A	G	G	G	G	A	G	A	G
rs42834	A/G	1	44512	-1	14	KSU	167	93	4	0.666666667	A	A	A	G	G	A	A	A	A	G	G	A	A	G	G	A	A	A	G	G	G	A	A	G	A	G	G	G	G	A	G	G	A	G	G	G	A	A	G
rs42868	C/T	1	44512	-1	18	KSU	84	47	6	0.325520833	T	T	C	C	C	C	T	C	C	C	C	T	C	C	C	C	C	C	C	C	C	T	C	C	T	C	C	C	T	C	C	C	C	C	C	C	T	T	C
rs43060	A/G	1	44512	-1	12	KSU	76	31	0	0.278645833	A	A	A	A	A	G	G	G	G	A	G	A	G	A	A	G	G	G	A	A	G	A	A	A	A	A	A	A	A	G	A	A	G	A	A	G	A	A	A
rs43073	G/T	1	44512	-1	11	KSU	120	13	0	0.346354167	T	G	G	G	G	G	G	G	G	G	G	G	G	G	G	G	G	G	G	G	G	G	T	G	G	G	G	G	G	G	G	G	G	G	G	G	G	G	G
rs43266	C/T	1	44512	-1	43	KSU	230	169	31	0.958333333	C	C	C	C	C	T	T	T	T	C	Y	C	T	C	C	T	T	T	C	C	T	C	T	C	C	T	C	C	C	T	C	C	T	C	C	T	C	T	C
rs43267	T/C	1	44512	-1	53	KSU	230	169	31	0.958333333	T	T	T	T	T	C	C	C	C	T	Y	T	C	T	T	C	C	C	T	T	C	T	C	T	T	C	T	T	T	C	T	T	C	T	T	C	T	C	T
rs436	C/T	1	44512	-1	45	KSU	108	24	1	0.341145833	C	C	C	C	C	C	C	C	C	C	C	T	C	C	C	C	C	C	C	C	C	C	C	C	C	C	C	C	C	T	T	C	C	C	C	T	C	C	C
rs43646	A/G	1	44512	-1	23	KSU	24	85	0	0.283854167	G	G	G	G	G	G	G	G	G	G	G	G	G	G	A	G	G	G	G	G	G	G	G	G	G	G	G	G	G	G	G	G	G	G	G	G	G	G	G
rs43722	C/T	1	44512	-1	46	KSU	64	25	0	0.231770833	C	C	C	C	C	T	T	C	T	C	Y	C	T	C	C	T	T	T	C	C	T	C	C	C	C	Y	C	C	C	T	C	C	T	C	C	T	C	T	C
rs44293	C/T	1	44512	-1	11	KSU	89	88	8	0.440104167	C	C	C	C	C	C	C	C	C	C	C	C	C	C	C	T	C	C	C	C	T	C	C	C	C	C	C	C	C	T	C	C	C	C	C	T	C	T	C
rs44294	G/A	1	44512	-1	16	KSU	89	88	8	0.440104167	G	G	G	G	G	G	G	G	G	G	G	G	G	G	G	A	G	G	G	G	A	G	G	G	G	G	G	G	G	A	G	G	G	G	G	A	G	A	G
rs44295	T/G	1	44512	-1	20	KSU	89	88	8	0.440104167	T	T	T	T	T	T	T	T	T	T	T	T	T	T	T	G	T	T	T	T	G	T	T	T	T	T	T	T	T	G	T	T	T	T	T	G	T	G	T
rs44912	C/T	1	44512	-1	31	KSU	131	264	31	0.947916667	T	T	T	T	T	C	C	T	C	T	Y	T	C	T	T	T	C	C	T	T	T	Y	C	T	T	Y	T	T	T	T	T	T	C	T	T	T	T	C	T
rs44953	A/G	1	44512	-1	30	KSU	38	306	14	0.859375	G	G	G	G	G	G	G	G	G	G	G	G	G	G	G	G	G	G	G	G	G	G	G	G	G	G	G	G	G	G	G	G	G	A	G	G	G	G	G
rs45045	A/G	1	44512	-1	28	KSU	81	94	7	0.4375	G	A	A	G	G	A	A	G	A	G	A	A	A	G	A	A	G	G	G	G	A	A	A	G	A	G	G	G	A	A	A	G	A	G	G	A	A	A	G
rs45046	T/C	1	44512	-1	60	KSU	81	94	7	0.4375	C	T	T	C	C	T	T	C	T	C	T	T	T	C	T	T	C	C	C	C	T	T	T	C	T	C	C	C	T	T	T	C	T	C	C	T	T	T	C
rs45325	C/T	1	44512	-1	58	KSU	86	27	0	0.294270833	T	C	C	C	C	C	C	C	C	C	C	C	C	C	C	C	C	C	C	C	C	C	T	C	C	C	C	C	C	C	C	C	C	C	C	C	C	C	C
rs45353	A/C	1	44512	-1	6	KSU	141	38	2	0.4609375	A	A	A	A	A	A	A	A	A	A	A	A	A	A	A	A	C	A	A	A	A	A	A	A	A	A	A	A	A	A	A	A	A	A	A	A	A	A	A
rs4546	C/G	1	44512	-1	27	KSU	259	67	3	0.841145833	C	C	C	C	C	G	G	C	G	C	S	C	G	C	C	G	C	C	C	C	G	C	C	C	C	C	C	C	C	G	C	C	G	C	C	G	C	G	C
rs45647	C/T	1	44512	-1	16	KSU	212	18	5	0.5859375	C	C	C	C	C	C	C	C	C	C	C	C	C	C	C	C	C	C	C	C	C	C	C	C	C	C	C	C	C	C	C	C	C	C	C	C	C	C	C
rs46689	A/C	1	44512	-1	28	KSU	203	23	1	0.5859375	C	A	A	A	A	A	A	A	A	A	A	A	A	A	A	A	A	A	A	A	A	A	C	A	A	A	A	A	A	A	A	A	A	A	A	A	A	A	A
rs46943	A/G	1	44512	-1	48	KSU	25	143	2	0.432291667	A	G	G	G	G	G	G	G	G	G	G	G	G	G	G	G	G	G	G	G	G	G	A	G	G	G	G	G	G	G	G	G	G	G	G	G	G	G	G
rs46982	A/G	1	44512	-1	44	KSU	75	45	0	0.3125	G	A	A	A	A	A	G	A	A	A	A	A	A	A	A	A	A	A	A	A	A	A	A	A	A	A	A	A	A	A	A	A	A	A	A	A	A	A	A
rs47828	A/G	1	44512	-1	52	KSU	171	27	1	0.513020833	A	A	A	A	A	G	A	A	A	A	A	A	A	A	A	G	A	A	A	A	A	G	A	A	G	A	A	A	A	A	A	A	A	A	A	A	A	A	A
rs47829	T/C	1	44512	-1	62	KSU	171	27	1	0.513020833	T	T	T	T	T	C	T	T	T	T	T	T	T	T	T	C	T	T	T	T	T	C	T	T	C	T	T	T	T	T	T	T	T	T	T	T	T	T	T
rs48142	A/G	1	44512	-1	10	KSU	44	83	0	0.330729167	G	G	G	G	G	G	G	G	A	G	A	G	A	G	G	G	G	G	A	G	G	A	A	A	G	G	G	A	G	G	G	G	G	A	G	G	G	G	G
rs48553	A/G	1	44512	-1	29	KSU	41	314	9	0.901041667	A	G	G	G	G	G	G	G	G	G	G	G	G	G	G	G	G	G	G	G	G	G	A	G	G	G	G	G	G	G	G	G	G	G	G	G	G	G	G
rs48676	A/G	1	44512	-1	20	KSU	132	47	4	0.455729167	G	G	A	G	A	G	A	A	G	A	A	A	A	A	A	G	A	G	A	A	A	A	G	A	G	A	A	A	A	A	A	A	A	A	A	A	A	A	A
rs49125	G/T	1	44512	-1	59	KSU	310	51	9	0.916666667	T	G	G	G	G	G	G	G	G	G	G	G	G	T	T	G	G	G	G	G	G	G	G	G	G	G	G	G	G	G	G	G	G	G	T	G	G	T	G
rs49202	G/T	1	44512	-1	56	KSU	284	40	5	0.830729167	T	G	G	G	G	G	G	G	G	G	G	G	G	G	G	G	G	G	G	G	G	G	T	G	G	G	G	G	G	G	G	G	G	G	G	G	G	G	G
rs49279	C/T	1	44512	-1	20	KSU	205	52	4	0.658854167	T	C	T	C	T	C	C	C	C	C	C	C	C	C	C	C	T	C	C	C	T	C	C	C	C	C	T	C	C	T	C	C	C	C	C	C	T	C	C
rs49280	C/T	1	44512	-1	44	KSU	137	76	8	0.533854167	C	C	C	C	C	C	C	C	C	C	T	C	C	C	C	C	C	C	Y	C	C	C	C	C	C	Y	C	T	C	C	T	T	C	C	C	C	C	C	C
rs49281	C/T	1	44512	-1	20	KSU	119	76	2	0.502604167	T	C	T	C	T	C	C	C	C	C	C	C	C	C	C	C	T	C	Y	C	T	C	C	C	C	C	T	T	C	T	T	T	C	C	C	C	T	C	C
rs49282	C/T	1	44512	-1	57	KSU	119	89	15	0.502604167	T	Y	T	C	T	C	C	C	C	C	C	C	C	C	C	C	T	C	Y	C	T	C	C	C	C	C	T	T	C	T	T	T	C	C	C	C	T	C	C
rs49305	C/T	1	44512	-1	36	KSU	30	299	4	0.846354167	T	T	T	T	C	T	T	T	T	T	T	T	T	T	T	T	T	T	T	T	T	T	C	C	T	T	C	T	T	T	T	T	T	T	T	T	T	T	T
rs49454	C/T	1	44512	-1	30	KSU	124	14	0	0.359375	T	C	C	C	C	C	C	C	C	C	C	C	C	C	C	C	C	C	C	C	C	C	T	C	C	C	C	C	C	C	C	C	C	C	C	C	C	C	C
rs49690	A/G	1	44512	-1	22	KSU	65	130	0	0.5078125	G	G	G	G	G	G	G	G	G	G	R	A	A	A	A	G	A	G	A	A	A	A	G	A	G	A	G	A	G	A	A	A	A	A	A	A	G	G	A
rs49804	A/G	1	44512	-1	47	KSU	73	170	5	0.619791667	G	G	A	G	G	G	A	G	G	G	G	G	A	G	G	G	G	G	G	G	G	G	G	G	A	G	G	G	G	A	G	G	G	G	G	G	G	G	G
rs49805	T/C	1	44512	-1	50	KSU	73	170	5	0.619791667	C	C	T	C	C	C	T	C	C	C	C	C	T	C	C	C	C	C	C	C	C	C	C	C	T	C	C	C	C	T	C	C	C	C	C	C	C	C	C
rs49975	A/G	1	44512	-1	26	KSU	198	80	10	0.697916667	A	G	G	G	G	G	A	A	G	A	R	A	A	A	A	G	A	G	A	A	A	A	G	A	A	A	G	A	A	A	A	A	A	A	A	A	G	G	A
rs50114	G/C	1	44512	-1	26	KSU	116	13	0	0.3359375	C	G	G	G	G	G	G	G	G	G	G	G	G	G	G	G	G	G	G	G	G	G	C	G	G	G	G	G	G	G	G	G	G	G	G	G	G	G	G
rs50115	A/G	1	44512	-1	8	KSU	116	13	0	0.3359375	G	A	A	A	A	A	A	A	A	A	A	A	A	A	A	A	A	A	A	A	A	A	G	A	A	A	A	A	A	A	A	A	A	A	A	A	A	A	A
rs5048	C/T	1	44512	-1	16	KSU	52	187	3	0.614583333	T	T	T	T	T	T	C	T	T	T	T	T	C	T	T	T	T	T	T	T	T	T	T	T	T	T	T	T	T	T	T	T	C	T	T	T	T	T	T
rs50591	G/T	1	44512	-1	19	KSU	49	52	0	0.263020833	G	G	G	G	G	G	T	G	G	T	G	T	T	G	G	G	T	G	T	T	T	T	G	G	T	K	G	T	T	T	T	G	T	G	G	T	G	G	G
rs5063	G/T	1	44512	-1	35	KSU	22	222	0	0.635416667	G	T	T	T	T	T	T	T	T	T	T	T	T	T	T	T	T	T	T	T	T	T	G	T	T	T	T	T	T	T	T	T	T	T	T	T	T	T	T
rs50956	A/G	1	44512	-1	37	KSU	50	153	6	0.513020833	G	G	G	G	G	G	G	G	A	G	A	G	A	G	G	G	A	A	G	G	G	A	G	G	G	R	G	G	G	G	G	G	A	G	G	G	G	A	G
rs51201	C/T	1	44512	-1	62	KSU	267	104	19	0.916666667	C	C	C	C	C	C	T	C	C	C	C	C	C	C	C	C	C	C	C	C	C	C	C	C	T	C	C	C	C	C	C	C	C	C	C	C	C	C	C
rs51202	G/C	1	44512	-1	63	KSU	267	104	19	0.916666667	G	G	G	G	G	G	C	G	G	G	G	G	G	G	G	G	G	G	G	G	G	G	G	G	C	G	G	G	G	G	G	G	G	G	G	G	G	G	G
rs51550	G/A	1	44512	-1	42	KSU	168	31	8	0.497395833	G	G	G	G	G	A	G	G	G	G	G	G	G	G	G	A	R	G	G	G	G	G	A	G	G	G	G	G	G	G	G	G	G	G	G	G	G	G	G
rs51816	A/G	1	44512	-1	50	KSU	91	24	0	0.299479167	G	A	A	A	A	A	A	A	A	A	A	A	A	A	A	A	A	A	A	A	A	A	G	A	A	A	A	A	A	A	A	A	A	A	A	A	A	A	A
rs52676	G/T	1	44512	-1	25	KSU	30	286	2	0.817708333	G	T	T	T	T	T	T	T	T	T	T	T	T	T	T	T	T	T	T	T	T	T	G	T	T	T	T	T	T	T	T	T	T	T	T	T	T	T	T
rs52777	A/G	1	44512	-1	8	KSU	246	116	32	0.859375	A	A	A	A	A	A	G	A	G	A	G	A	G	A	A	A	G	G	A	A	A	G	G	A	A	R	A	A	A	A	A	A	G	A	A	A	A	G	A
rs52946	C/T	1	44512	-1	33	KSU	92	20	0	0.291666667	T	C	C	C	C	C	C	C	C	C	C	C	C	C	C	C	C	C	C	C	C	C	T	C	C	C	C	C	C	C	C	C	C	C	C	C	C	C	C
rs52992	A/G	1	44512	-1	24	KSU	38	100	4	0.348958333	G	G	G	G	G	G	G	G	G	G	G	G	G	G	G	G	G	G	A	G	G	G	G	G	G	A	G	A	A	G	A	G	G	G	G	G	G	G	G
rs53052	A/G	1	44512	-1	23	KSU	195	50	11	0.609375	G	A	A	G	A	A	A	A	G	A	R	A	A	A	A	A	G	G	A	A	A	A	A	A	A	A	A	A	A	A	A	A	A	G	A	A	A	G	A
rs53053	A/G	1	44512	-1	36	KSU	195	50	11	0.609375	G	A	A	G	A	A	A	A	G	A	R	A	A	A	A	A	G	G	A	A	A	A	A	A	A	A	A	A	A	A	A	A	A	G	A	A	A	G	A
rs53254	A/G	1	44512	-1	21	KSU	40	197	3	0.609375	G	A	A	G	A	A	A	A	A	G	G	G	A	A	A	A	A	A	G	G	G	G	G	G	G	G	A	G	G	G	G	G	A	G	A	G	G	A	A
rs53255	T/A	1	44512	-1	22	KSU	40	197	3	0.609375	A	T	T	A	T	T	T	T	T	A	A	A	T	T	T	T	T	T	A	A	A	A	A	A	A	A	T	A	A	A	A	A	T	A	T	A	A	T	T
rs53417	C/T	1	44512	-1	50	KSU	161	33	3	0.497395833	T	C	C	C	C	C	C	C	C	C	C	C	C	C	C	C	C	C	C	C	C	C	T	C	C	C	C	C	C	C	C	C	C	C	C	C	C	C	C
rs53660	A/G	1	44512	-1	17	KSU	282	44	7	0.830729167	G	A	A	A	A	A	A	A	A	A	A	A	A	A	A	A	A	A	A	A	A	A	G	A	A	A	A	A	A	A	A	A	A	A	A	A	A	A	A
rs53777	A/G	1	44512	-1	33	KSU	256	50	5	0.783854167	A	A	A	G	A	A	A	A	A	A	A	A	A	A	A	A	G	A	A	A	A	A	G	A	A	A	A	A	A	A	A	A	A	A	A	A	G	A	A
rs53998	A/G	1	44512	-1	41	KSU	207	16	3	0.572916667	G	A	A	A	A	A	A	A	A	A	A	A	A	A	A	A	A	A	A	A	A	A	A	A	A	A	A	A	A	A	A	A	A	A	A	A	A	A	A
rs54367	C/T	1	44512	-1	19	KSU	68	23	0	0.236979167	C	C	C	C	C	C	C	C	C	C	C	C	C	C	C	C	C	C	C	C	C	C	C	C	C	C	C	C	C	C	C	C	C	C	C	C	C	C	C
rs54459	G/T	1	44512	-1	32	KSU	119	37	5	0.393229167	G	G	G	G	G	G	G	G	G	G	G	G	G	G	G	G	T	G	G	G	G	G	T	G	G	G	G	G	G	G	G	G	G	G	G	G	G	G	G
rs54460	T/C	1	44512	-1	40	KSU	119	37	5	0.393229167	T	T	T	T	T	T	T	T	T	T	T	T	T	T	T	T	C	T	T	T	T	T	C	T	T	T	T	T	T	T	T	T	T	T	T	T	T	T	T
rs55346	A/G	1	44512	-1	34	KSU	24	164	1	0.486979167	G	G	G	G	G	G	G	G	G	G	G	G	G	G	G	G	G	G	G	G	G	G	G	G	G	G	G	G	G	G	G	G	G	G	G	G	G	G	G
rs55554	C/T	1	44512	-1	43	KSU	112	40	2	0.390625	T	C	C	C	C	C	T	T	T	C	T	C	T	C	C	C	C	T	C	C	T	C	C	C	C	C	C	C	C	C	C	C	T	C	C	T	C	T	C
rs55555	A/G	1	44512	-1	31	KSU	110	30	1	0.361979167	A	A	A	A	A	A	G	G	G	A	G	A	G	A	A	A	A	G	A	A	G	R	A	A	A	A	A	A	A	A	A	A	G	A	A	G	A	G	A
rs55699	A/G	1	44512	-1	19	KSU	82	90	8	0.427083333	G	G	G	G	G	G	A	G	A	G	A	G	A	G	G	G	G	A	G	G	G	R	G	G	G	A	G	G	G	G	G	G	A	G	G	G	G	A	G
rs55700	G/A	1	44512	-1	27	KSU	114	52	2	0.427083333	G	A	A	A	A	A	G	A	G	A	G	A	G	A	A	A	G	G	A	A	A	R	G	A	A	G	A	A	A	A	A	A	G	A	A	A	A	G	A
rs55701	A/G	1	44512	-1	27	KSU	52	38	0	0.234375	G	A	A	A	A	A	A	A	A	A	A	A	A	A	A	A	G	A	A	A	A	A	G	A	A	A	A	A	A	A	A	A	A	A	A	A	A	A	A
rs5571	A/G	1	44512	-1	13	KSU	58	210	10	0.671875	A	G	G	G	G	G	A	G	A	G	A	G	A	G	G	G	G	A	G	G	G	R	G	G	G	R	G	G	G	G	G	G	A	G	G	G	G	A	G
rs5572	A/G	1	44512	-1	22	KSU	65	202	9	0.671875	A	G	G	G	G	G	A	G	A	G	A	G	A	G	G	G	A	A	G	G	G	R	G	G	G	R	G	G	G	G	G	G	A	G	G	G	G	A	G
rs55812	A/G	1	44512	-1	46	KSU	50	40	0	0.234375	G	A	A	A	A	G	G	G	G	A	G	A	G	A	A	G	A	G	A	A	A	G	A	A	G	A	A	A	A	A	A	A	G	A	A	A	A	G	A
rs55820	A/G	1	44512	-1	11	KSU	14	110	0	0.322916667	A	G	G	G	G	G	G	G	G	G	G	G	G	G	G	G	G	G	G	G	G	G	A	G	G	G	G	G	G	G	G	G	G	G	G	G	G	G	G
rs55821	G/A	1	44512	-1	50	KSU	14	110	0	0.322916667	G	A	A	A	A	A	A	A	A	A	A	A	A	A	A	A	A	A	A	A	A	A	G	A	A	A	A	A	A	A	A	A	A	A	A	A	A	A	A
rs56056	C/T	1	44512	-1	7	KSU	288	78	17	0.908854167	C	C	C	C	C	C	T	T	T	C	T	C	T	C	C	T	C	T	C	C	C	T	C	C	T	C	C	C	C	C	C	C	T	C	C	C	C	T	C
rs56585	C/T	1	44512	-1	22	KSU	163	32	5	0.494791667	C	C	C	C	C	C	C	C	C	C	C	C	C	C	C	C	T	C	C	C	C	C	T	C	C	C	C	C	C	C	C	C	C	C	C	C	C	C	C
rs56872	C/T	1	44512	-1	21	KSU	35	118	1	0.395833333	C	T	T	T	T	T	T	T	T	T	T	T	T	T	T	T	T	T	T	T	T	T	C	T	T	T	T	T	T	T	T	T	T	T	T	T	T	T	T
rs57609	G/A	1	44512	-1	32	KSU	31	270	6	0.768229167	G	A	A	A	A	A	A	A	A	A	A	A	A	A	A	A	A	A	A	A	A	A	G	A	A	A	A	A	A	A	A	A	A	A	A	A	A	A	A
rs57914	C/T	1	44512	-1	17	KSU	13	140	0	0.3984375	C	T	T	T	T	T	T	T	T	T	T	T	T	T	T	T	T	T	T	T	T	T	C	T	T	T	T	T	T	T	T	T	T	T	T	T	T	T	T
rs57982	A/C	1	44512	-1	28	KSU	37	322	10	0.908854167	A	C	C	C	C	C	C	C	C	C	C	C	C	C	C	C	C	C	C	C	C	C	A	C	C	C	C	C	C	C	C	C	C	C	C	C	C	C	C
rs57983	T/G	1	44512	-1	43	KSU	37	322	10	0.908854167	T	G	G	G	G	G	G	G	G	G	G	G	G	G	G	G	G	G	G	G	G	G	T	G	G	G	G	G	G	G	G	G	G	G	G	G	G	G	G
rs58167	A/G	1	44512	-1	24	KSU	61	66	0	0.330729167	G	G	G	A	G	A	G	A	G	G	G	G	A	G	G	A	G	G	G	G	G	G	A	G	A	G	G	G	G	G	G	G	A	G	G	A	A	A	G
rs58168	G/A	1	44512	-1	51	KSU	61	66	0	0.330729167	A	A	A	G	A	G	A	G	A	A	A	A	G	A	A	G	A	A	A	A	A	A	G	A	G	A	A	A	A	A	A	A	G	A	A	G	G	G	A
rs58235	C/G	1	44512	-1	13	KSU	41	331	6	0.953125	C	G	G	G	G	G	G	G	G	G	G	G	G	G	G	G	G	G	G	G	G	G	C	G	G	G	G	G	G	G	G	G	G	G	G	G	G	G	G
rs58300	A/G	1	44512	-1	50	KSU	37	272	9	0.78125	A	G	G	G	G	G	G	G	G	G	G	G	G	G	G	G	G	G	G	G	G	G	A	G	G	G	G	G	G	G	G	G	G	G	G	G	G	G	G
rs58641	A/G	1	44512	-1	56	KSU	129	39	2	0.432291667	G	A	A	A	A	G	G	A	G	A	G	A	G	A	A	G	A	G	A	A	A	R	A	A	A	A	A	A	A	A	A	A	G	A	A	A	A	G	A
rs58720	C/T	1	44512	-1	51	KSU	18	107	0	0.325520833	C	T	T	T	T	T	T	T	T	T	T	T	T	T	T	T	T	T	T	T	T	T	C	T	T	T	T	T	T	T	T	T	T	T	T	T	T	T	T
rs5882	A/G	1	44512	-1	22	KSU	51	285	6	0.859375	G	G	G	A	G	G	G	G	G	G	G	G	G	G	G	G	A	G	G	G	G	G	A	G	G	G	G	G	G	G	G	G	G	G	G	G	A	G	G
rs58836	C/T	1	44512	-1	40	KSU	13	114	0	0.330729167	C	T	T	T	T	T	T	T	T	T	T	T	T	T	T	T	T	T	T	T	T	T	C	T	T	T	T	T	T	T	T	T	T	T	T	T	T	T	T
rs59271	C/T	1	44512	-1	38	KSU	264	89	22	0.861979167	C	C	C	C	C	C	C	C	C	C	C	C	C	C	C	C	C	C	C	C	C	C	C	C	C	C	C	C	C	C	C	C	C	C	C	C	C	C	C
rs59476	C/T	1	44512	-1	41	KSU	163	45	10	0.515625	C	C	C	C	T	C	C	T	C	C	C	C	C	C	C	C	T	C	C	C	C	C	C	C	C	C	C	C	C	C	T	C	C	C	C	T	C	C	C
rs59517	C/T	1	44512	-1	8	KSU	293	19	2	0.807291667	C	C	C	C	C	C	C	C	C	C	C	C	T	C	C	C	C	C	C	C	C	C	C	C	C	C	C	C	C	C	C	C	T	C	C	C	C	C	C
rs59658	C/T	1	44512	-1	42	KSU	27	134	0	0.419270833	C	T	T	T	T	T	T	T	T	T	T	T	T	C	T	T	T	T	T	T	T	T	C	T	T	T	T	T	T	T	T	T	T	T	C	T	T	T	C
rs60197	C/T	1	44512	-1	60	KSU	21	94	0	0.299479167	C	T	T	T	T	T	T	T	T	T	T	T	T	T	C	T	T	T	T	T	T	T	T	T	T	T	T	T	T	T	T	T	T	T	T	T	T	T	T
rs61328	A/C	1	44512	-1	27	KSU	165	43	3	0.533854167	C	A	A	A	A	A	A	A	A	A	A	A	A	A	A	A	A	A	A	A	A	A	C	A	A	A	A	A	A	A	A	A	A	A	A	A	A	A	A
rs62508	A/G	1	44512	-1	8	KSU	119	173	12	0.729166667	A	G	A	G	G	G	A	A	A	A	G	A	G	A	G	G	G	A	G	G	A	G	A	A	G	A	A	G	G	G	A	A	G	A	A	G	G	G	G
rs62998	C/T	1	44512	-1	7	KSU	70	25	0	0.247395833	C	C	C	C	C	C	T	C	C	C	C	C	C	C	C	C	C	C	C	C	C	C	C	C	C	C	C	C	C	C	C	C	C	C	C	C	C	C	C
rs63056	A/G	1	44512	-1	59	KSU	43	64	0	0.278645833	A	G	G	A	G	G	G	G	G	G	G	G	G	G	G	G	A	G	G	G	G	G	A	G	A	G	G	G	G	G	G	G	G	G	G	G	A	G	G
rs63329	C/G	1	44512	-1	17	KSU	20	164	1	0.4765625	C	G	G	G	G	G	G	G	G	G	G	G	G	G	G	G	G	G	G	G	G	G	C	G	G	G	G	G	G	G	G	G	G	G	G	G	G	G	G
rs63330	T/C	1	44512	-1	18	KSU	20	164	1	0.4765625	T	C	C	C	C	C	C	C	C	C	C	C	C	C	C	C	C	C	C	C	C	C	T	C	C	C	C	C	C	C	C	C	C	C	C	C	C	C	C
rs63331	C/G	1	44512	-1	17	KSU	18	187	2	0.528645833	C	G	G	G	G	G	G	G	G	G	G	G	G	G	G	G	G	G	G	G	G	G	C	G	G	G	G	G	G	G	G	G	G	G	G	G	G	G	G
rs63332	T/C	1	44512	-1	18	KSU	18	187	2	0.528645833	T	C	C	C	C	C	C	C	C	C	C	C	C	C	C	C	C	C	C	C	C	C	T	C	C	C	C	C	C	C	C	C	C	C	C	C	C	C	C
rs63453	C/T	1	44512	-1	48	KSU	27	187	3	0.549479167	C	T	T	T	T	T	T	T	T	T	T	T	T	T	T	T	T	T	T	T	T	T	C	T	T	T	T	T	T	T	T	T	T	T	T	T	T	T	T
rs63454	C/A	1	44512	-1	61	KSU	27	187	3	0.549479167	C	A	A	A	A	A	A	A	A	A	A	A	A	A	A	A	A	A	A	A	A	A	C	A	A	A	A	A	A	A	A	A	A	A	A	A	A	A	A
rs63550	A/G	1	44512	-1	14	KSU	127	39	5	0.419270833	G	A	A	A	A	A	A	A	A	A	A	A	A	A	A	A	G	A	A	A	A	A	A	A	A	A	A	A	A	A	A	A	A	A	A	A	A	A	A
rs63551	A/G	1	44512	-1	23	KSU	127	39	5	0.419270833	G	A	A	A	A	A	A	A	A	A	A	A	A	A	A	A	G	A	A	A	A	A	A	A	A	A	A	A	A	A	A	A	A	A	A	A	A	A	A
rs63552	C/G	1	44512	-1	45	KSU	127	39	5	0.419270833	G	C	C	C	C	C	C	C	C	C	C	C	C	C	C	C	G	C	C	C	C	C	C	C	C	C	C	C	C	C	C	C	C	C	C	C	C	C	C
rs63704	A/C	1	44512	-1	26	KSU	76	34	1	0.283854167	A	A	A	A	A	A	A	A	C	A	A	A	C	A	A	A	C	A	A	A	C	A	A	A	A	A	A	A	A	C	A	A	C	A	A	C	A	A	A
rs64710	C/T	1	44512	-1	14	KSU	49	243	4	0.75	T	T	T	C	T	T	T	T	T	T	T	T	T	T	T	T	C	T	T	T	T	T	C	T	T	T	T	T	T	T	T	T	T	T	T	T	C	T	T
rs64712	G/T	1	44512	-1	40	KSU	49	243	4	0.75	T	T	T	G	T	T	T	T	T	T	T	T	T	T	T	T	G	T	T	T	T	T	G	T	T	T	T	T	T	T	T	T	T	T	T	T	G	T	T
rs64886	G/T	1	44512	-1	26	KSU	19	140	1	0.411458333	G	T	T	T	T	T	T	T	T	T	T	T	T	T	T	T	T	T	T	T	T	T	G	T	T	T	T	T	T	T	T	T	T	T	T	T	T	T	T
rs65098	A/G	1	44512	-1	11	KSU	89	49	2	0.354166667	G	A	A	G	A	A	A	A	A	A	A	A	G	A	A	A	G	A	A	A	A	A	G	A	A	A	A	A	A	A	A	A	G	A	A	A	G	A	A
rs65170	A/G	1	44512	-1	31	KSU	35	73	1	0.278645833	A	G	G	G	G	G	G	G	G	G	G	G	G	G	A	G	G	G	G	G	G	G	A	G	G	A	G	A	G	G	G	G	G	G	G	G	G	G	G
rs65348	A/T	1	44512	-1	57	KSU	256	32	8	0.729166667	T	A	A	A	A	A	A	A	A	A	A	A	A	A	A	A	A	A	A	A	A	A	T	A	A	A	A	A	A	A	A	A	A	A	A	A	A	A	A
rs65554	C/T	1	44512	-1	15	KSU	153	36	1	0.489583333	C	T	T	C	C	C	C	C	T	C	C	T	T	C	C	C	C	T	C	C	C	C	C	C	C	C	T	C	C	C	C	C	C	C	C	C	C	C	T
rs7134	C/T	1	44512	-1	47	KSU	154	108	15	0.643229167	C	T	C	C	C	C	T	C	C	C	C	C	C	C	C	C	T	C	C	C	C	T	T	C	C	C	C	C	C	C	T	C	T	C	C	C	T	T	C
rs7179	A/C	1	44512	-1	56	KSU	24	110	2	0.34375	C	C	C	C	C	C	C	C	C	C	A	C	C	C	C	C	C	A	C	C	C	C	C	C	C	C	C	C	C	C	C	C	C	C	C	C	C	C	C
rs7270	C/T	1	44512	-1	11	KSU	57	71	6	0.317708333	C	T	T	C	T	T	T	Y	T	C	T	T	C	T	C	T	T	T	C	T	T	T	T	T	T	T	T	T	T	T	T	T	T	T	T	T	T	T	T
rs7271	A/G	1	44512	-1	12	KSU	57	71	6	0.317708333	A	G	G	A	G	G	G	R	G	A	G	G	A	G	A	G	G	G	A	G	G	G	G	G	G	G	G	G	G	G	G	G	G	G	G	G	G	G	G
rs7465	C/T	1	44512	-1	11	KSU	111	97	3	0.533854167	T	T	C	T	C	C	T	C	C	C	C	C	T	C	C	C	T	C	C	C	C	C	T	C	C	C	C	C	C	C	C	C	T	C	C	C	T	C	C
rs7466	T/C	1	44512	-1	57	KSU	111	97	3	0.533854167	C	C	T	C	T	T	C	T	T	T	T	T	C	T	T	T	C	T	T	T	T	T	C	T	T	T	T	T	T	T	T	T	C	T	T	T	C	T	T
rs7897	C/G	1	44512	-1	12	KSU	59	30	0	0.231770833	C	C	C	C	C	G	G	G	G	C	G	C	G	C	C	G	C	G	C	C	C	C	C	C	C	S	C	C	C	G	C	C	G	C	C	G	C	G	C
rs8065	C/T	1	44512	-1	39	KSU	96	278	19	0.924479167	C	T	T	T	T	C	C	C	C	T	C	T	C	T	T	C	T	C	T	T	T	T	T	T	T	T	T	T	T	C	T	T	C	T	T	C	T	C	T
rs8136	A/G	1	44512	-1	45	KSU	14	167	1	0.46875	G	G	G	G	G	G	G	G	G	G	G	G	A	G	G	G	G	G	G	G	G	G	G	G	G	G	G	G	G	G	G	G	A	G	G	G	G	G	G
rs8137	G/A	1	44512	-1	56	KSU	180	45	7	0.567708333	G	G	G	A	G	G	G	G	G	G	G	G	G	G	G	G	A	G	G	G	G	G	A	G	G	R	G	G	G	G	R	G	G	G	G	G	A	G	G
rs8138	A/G	1	44512	-1	56	KSU	45	167	6	0.536458333	G	G	G	A	G	G	G	G	G	G	G	G	G	G	G	G	A	G	G	G	G	G	A	G	G	R	G	G	G	G	R	G	G	G	G	G	A	G	G
rs8423	C/T	1	44512	-1	29	KSU	27	227	0	0.661458333	C	T	T	T	T	T	T	T	T	T	T	T	T	T	T	T	T	T	T	T	T	T	C	T	T	T	T	T	T	T	T	T	T	T	T	T	T	T	T
rs8424	G/A	1	44512	-1	42	KSU	27	227	0	0.661458333	G	A	A	A	A	A	A	A	A	A	A	A	A	A	A	A	A	A	A	A	A	A	G	A	A	A	A	A	A	A	A	A	A	A	A	A	A	A	A
rs8883	C/T	1	44512	-1	35	KSU	91	103	5	0.4921875	T	T	T	T	T	C	C	C	C	T	C	T	C	T	T	C	C	C	T	T	T	T	C	T	T	Y	T	T	T	C	T	T	C	T	T	C	T	C	T
rs8926	A/G	1	44512	-1	35	KSU	36	250	6	0.729166667	G	G	G	G	G	G	G	G	G	G	G	G	G	G	G	G	A	G	G	G	G	G	A	G	G	G	G	G	G	G	G	G	G	G	G	G	G	G	G
rs935	A/C	1	44512	-1	39	KSU	25	119	0	0.375	C	A	C	C	C	C	C	C	C	C	C	C	C	C	C	C	C	C	C	C	C	C	C	C	C	C	C	C	C	C	C	C	C	C	C	C	C	C	C
rs9402	A/G	1	44512	-1	16	KSU	127	64	4	0.486979167	A	G	A	G	A	A	G	A	A	A	G	A	A	A	A	A	A	G	A	A	A	A	G	A	A	A	A	A	A	A	R	A	A	A	A	A	G	A	A
rs965	C/T	1	44512	-1	48	KSU	170	71	7	0.609375	C	C	C	C	C	T	T	T	T	C	T	C	T	C	C	C	T	T	C	C	C	C	C	C	C	Y	C	C	C	T	C	C	T	C	C	T	C	T	C
rs9878	C/T	1	44512	-1	36	KSU	70	92	1	0.419270833	T	T	T	T	C	T	T	C	C	C	T	C	T	C	C	T	T	T	C	C	C	T	T	C	T	C	C	C	C	C	C	C	T	C	C	C	T	C	C
rs9879	A/G	1	44512	-1	11	KSU	207	26	5	0.59375	A	A	A	A	A	A	A	A	A	A	A	A	A	A	A	A	A	A	A	A	A	A	A	A	A	A	A	A	A	A	A	A	A	A	A	A	A	A	A
rs9880	C/T	1	44512	-1	36	KSU	94	121	8	0.5390625	T	T	T	T	C	T	T	C	C	C	T	C	T	C	C	T	T	T	C	C	C	T	T	C	T	C	C	C	C	C	Y	C	T	C	C	C	T	C	C
rs9936	C/G	1	44512	-1	59	KSU	20	116	0	0.354166667	C	G	G	G	G	G	G	G	G	G	G	G	G	C	C	G	G	G	G	G	G	G	G	G	G	G	G	G	G	G	G	G	G	G	C	G	G	G	G
rs1037	A/G	1	45650	-1	63	KSU	93	68	8	0.3984375	A	A	G	A	G	G	A	G	A	A	A	G	G	G	G	G	A	G	A	G	G	A	A	G	A	G	G	G	G	G	R	G	G	G	G	G	A	A	G
rs10392	A/G	1	45650	-1	63	KSU	199	97	15	0.731770833	G	A	A	A	A	A	A	A	A	A	A	A	A	A	A	A	G	A	A	A	A	G	A	A	G	A	A	A	A	A	A	A	A	A	A	A	A	A	A
rs1051	A/G	1	45650	-1	18	KSU	86	117	6	0.513020833	A	A	G	A	G	G	G	G	G	G	G	G	G	G	G	G	A	G	G	G	G	A	A	G	A	G	G	G	G	G	R	G	G	G	G	G	A	G	G
rs10799	C/G	1	45650	-1	5	KSU	97	257	14	0.885416667	G	G	G	G	G	G	G	G	G	G	G	G	G	G	G	G	G	G	G	G	G	C	G	G	C	G	G	G	G	G	G	G	G	G	G	G	G	G	G
rs11119	A/G	1	45650	-1	46	KSU	39	271	5	0.794270833	G	A	G	A	G	G	G	G	G	G	G	G	G	G	G	G	G	G	G	G	G	G	A	G	G	G	G	G	G	G	R	G	G	G	G	G	A	G	G
rs11645	C/T	1	45650	-1	11	KSU	223	16	0	0.622395833	C	C	C	C	C	C	T	C	C	C	C	C	C	C	C	T	C	C	C	C	C	C	C	C	C	C	C	C	C	C	C	C	C	T	C	C	C	C	C
rs11646	C/T	1	45650	-1	11	KSU	255	41	10	0.744791667	C	C	C	C	C	C	T	C	C	C	C	C	C	C	C	T	C	C	C	C	C	C	C	C	C	C	C	C	C	C	C	C	C	T	C	C	C	C	C
rs12043	A/G	1	45650	-1	45	KSU	91	171	5	0.669270833	A	A	G	A	G	G	G	G	G	G	G	G	G	G	G	G	A	G	G	G	G	A	A	G	A	G	G	G	G	G	R	G	G	G	G	G	A	G	G
rs12209	C/T	1	45650	-1	35	KSU	59	43	0	0.265625	T	T	C	C	C	C	T	T	C	C	C	C	C	C	C	T	T	C	C	C	C	C	T	C	T	C	C	C	C	C	Y	C	C	T	C	C	T	C	C
rs12274	A/G	1	45650	-1	6	KSU	36	64	1	0.2578125	G	G	A	A	A	A	A	A	A	A	A	A	A	A	A	A	G	A	A	A	A	G	G	A	G	A	A	A	A	A	R	A	A	A	A	A	G	A	A
rs12275	T/C	1	45650	-1	61	KSU	36	64	1	0.2578125	C	C	T	T	T	T	T	T	T	T	T	T	T	T	T	T	C	T	T	T	T	C	C	T	C	T	T	T	T	T	Y	T	T	T	T	T	C	T	T
rs12536	C/G	1	45650	-1	16	KSU	23	131	2	0.395833333	G	G	G	G	G	G	C	C	G	G	G	G	G	G	G	C	G	G	G	G	G	G	G	G	G	G	G	G	G	G	G	G	G	C	G	G	G	G	G
rs12597	G/T	1	45650	-1	8	KSU	307	47	13	0.888020833	G	G	G	G	G	G	T	T	G	G	G	G	G	G	G	T	G	G	G	G	G	G	G	G	G	G	G	G	G	G	G	G	G	T	G	G	G	G	G
rs12606	G/T	1	45650	-1	22	KSU	31	212	6	0.6171875	T	T	T	T	T	T	G	G	T	T	T	T	T	T	T	G	T	T	T	T	T	T	T	T	T	T	T	T	T	T	T	T	T	G	T	T	T	T	T
rs13014	A/G	1	45650	-1	63	KSU	98	18	0	0.302083333	A	A	A	A	A	A	G	G	A	A	A	A	A	A	A	G	A	A	A	A	A	A	A	A	A	A	A	A	A	A	A	A	A	G	A	A	A	A	A
rs13219	A/T	1	45650	-1	44	KSU	226	27	1	0.65625	T	A	A	A	A	A	A	A	A	A	A	A	A	A	A	A	A	A	A	A	A	A	A	A	A	A	A	A	A	A	A	A	A	A	A	A	A	A	A
rs13254	A/G	1	45650	-1	38	KSU	42	61	0	0.268229167	A	A	G	A	G	G	G	G	G	G	G	G	G	G	G	G	A	G	G	G	G	A	A	G	A	G	G	G	G	G	R	G	G	G	G	G	A	G	G
rs13698	A/C	1	45650	-1	41	KSU	177	35	6	0.536458333	A	C	C	A	C	A	C	C	C	A	A	C	A	C	C	C	A	C	A	C	A	A	C	C	A	A	C	A	A	A	A	C	C	A	C	A	C	C	C
rs14092	A/C	1	45650	-1	54	KSU	57	65	3	0.309895833	C	A	A	C	A	A	A	A	A	C	M	A	A	A	A	A	C	A	M	A	C	C	A	A	C	C	A	C	C	C	M	A	A	A	A	C	A	A	A
rs14093	G/A	1	45650	-1	56	KSU	57	65	3	0.309895833	A	G	G	A	G	G	G	G	G	A	R	G	G	G	G	G	A	G	R	G	A	A	G	G	A	A	G	A	A	A	R	G	G	G	G	A	G	G	G
rs14094	C/T	1	45650	-1	8	KSU	57	65	3	0.309895833	T	C	C	T	C	C	C	C	C	T	Y	C	C	C	C	C	T	C	Y	C	T	T	C	C	T	T	C	T	T	T	Y	C	C	C	C	T	C	C	C
rs14744	A/G	1	45650	-1	14	KSU	56	58	2	0.291666667	A	A	G	G	G	G	G	G	G	G	G	G	G	G	G	G	A	G	G	G	G	A	G	G	A	G	G	G	G	G	G	G	G	G	G	G	A	G	G
rs15720	G/A	1	45650	-1	31	KSU	103	38	4	0.356770833	A	A	G	G	G	G	G	G	G	G	G	G	G	G	G	G	A	G	G	G	G	G	G	G	G	G	G	G	G	G	G	G	G	G	G	G	A	G	G
rs16390	A/C	1	45650	-1	48	KSU	134	245	21	0.932291667	A	C	C	C	C	C	A	C	C	C	C	C	C	C	C	C	A	C	C	C	C	A	C	C	A	C	C	C	C	C	C	C	C	C	C	C	C	C	C
rs1659	A/G	1	45650	-1	29	KSU	132	31	2	0.419270833	A	A	A	A	A	A	A	A	A	A	A	A	A	A	A	A	A	A	A	A	A	G	A	A	G	A	A	A	A	A	A	A	A	A	A	A	A	A	A
rs16750	A/G	1	45650	-1	10	KSU	20	80	0	0.260416667	G	G	G	A	G	G	A	G	G	G	G	G	G	G	G	G	G	G	G	G	G	G	G	G	G	G	G	G	G	G	G	G	G	G	G	G	G	G	G
rs16945	G/T	1	45650	-1	10	KSU	16	147	0	0.424479167	T	T	T	T	T	T	G	T	T	T	T	T	T	T	T	G	T	T	T	T	T	T	T	T	T	T	T	T	T	T	T	T	T	G	T	T	T	T	T
rs17051	C/T	1	45650	-1	31	KSU	45	325	8	0.942708333	T	T	T	T	T	T	C	C	T	T	T	T	T	T	T	C	T	T	T	T	T	T	T	T	T	T	T	T	T	T	T	T	T	C	T	T	T	T	T
rs17295	A/G	1	45650	-1	21	KSU	100	47	3	0.375	G	A	A	A	A	A	A	A	A	A	A	A	A	A	A	A	G	A	A	A	A	G	A	A	G	A	A	A	A	A	A	A	A	A	A	A	A	A	A
rs1745	C/T	1	45650	-1	16	KSU	151	182	11	0.838541667	T	C	T	C	C	T	T	T	T	C	Y	T	T	T	T	T	C	T	C	C	C	T	C	C	T	C	T	C	C	C	C	C	T	C	C	C	C	T	C
rs1746	T/C	1	45650	-1	42	KSU	159	174	11	0.838541667	T	T	C	T	T	C	C	C	C	T	Y	C	C	C	C	C	T	C	T	T	T	C	T	T	C	T	C	T	T	T	T	T	C	T	T	T	T	C	T
rs17994	C/T	1	45650	-1	59	KSU	181	194	19	0.927083333	T	C	C	T	C	C	C	C	C	T	Y	C	T	C	C	C	T	C	Y	C	T	T	C	C	T	T	C	T	T	T	Y	C	C	T	C	T	C	C	C
rs18022	A/G	1	45650	-1	16	KSU	52	44	1	0.247395833	G	G	G	G	A	G	G	G	G	A	R	G	G	A	A	G	G	G	A	A	A	G	G	A	G	A	G	A	A	A	A	A	G	A	A	A	G	G	A
rs18023	A/C	1	45650	-1	40	KSU	52	44	1	0.247395833	A	C	C	C	A	C	C	C	C	A	M	C	C	A	A	C	C	C	A	A	A	A	C	A	A	A	C	A	A	A	A	A	C	A	A	A	C	C	A
rs18033	C/T	1	45650	-1	58	KSU	44	41	0	0.221354167	T	C	C	C	C	C	C	C	C	C	C	C	C	C	C	C	C	C	C	C	C	T	C	C	T	C	C	C	C	C	C	C	C	C	C	C	C	C	C
rs18036	A/G	1	45650	-1	61	KSU	48	34	0	0.213541667	G	A	A	A	A	A	A	A	A	A	A	A	A	A	A	A	A	A	A	A	A	G	A	A	G	A	A	A	A	A	A	A	A	A	A	A	A	A	A
rs1848	C/T	1	45650	-1	29	KSU	69	80	3	0.380208333	C	C	T	C	T	T	C	T	T	T	T	T	T	T	T	C	C	T	T	T	T	C	C	T	C	T	T	T	T	C	T	T	T	T	T	T	C	T	T
rs18613	G/T	1	45650	-1	47	KSU	88	222	9	0.783854167	G	T	T	G	T	T	T	T	T	G	K	T	G	T	T	T	G	T	G	T	G	G	T	T	G	G	T	G	G	G	G	T	T	T	T	G	T	T	T
rs1862	C/T	1	45650	-1	40	KSU	269	96	21	0.895833333	C	T	T	C	C	T	C	C	T	C	Y	T	C	C	C	T	C	T	C	C	C	C	T	C	C	C	T	C	C	C	C	C	T	C	C	C	T	T	C
rs18681	G/T	1	45650	-1	34	KSU	14	117	0	0.341145833	T	T	T	T	T	T	G	T	T	T	T	T	T	T	T	G	T	T	T	T	T	T	T	T	T	T	T	T	T	T	T	T	T	G	T	T	T	T	T
rs20368	T/C	1	45650	-1	32	KSU	58	70	1	0.330729167	C	C	C	C	T	C	C	C	C	T	T	C	C	T	T	C	C	C	T	T	T	C	C	T	C	T	C	T	T	T	T	T	C	C	T	T	C	C	T
rs20848	C/T	1	45650	-1	42	KSU	55	122	6	0.4453125	C	T	T	T	T	T	T	T	T	T	T	T	T	T	T	T	T	T	T	T	T	C	T	T	C	T	T	T	T	T	T	T	T	T	T	T	T	T	T
rs21434	C/T	1	45650	-1	8	KSU	95	28	0	0.3203125	C	T	T	C	C	T	C	C	T	C	T	T	C	C	C	T	C	T	C	C	C	C	T	C	C	C	T	C	C	C	C	C	T	C	C	C	T	T	C
rs21713	A/T	1	45650	-1	19	KSU	198	30	3	0.5859375	A	A	A	T	A	A	A	A	A	A	A	A	A	A	A	A	T	A	A	A	A	A	T	A	A	A	A	A	A	A	A	A	A	A	A	A	T	A	A
rs21714	C/T	1	45650	-1	26	KSU	176	32	0	0.541666667	C	C	C	C	C	C	C	C	C	C	C	C	C	C	C	C	C	C	C	C	C	C	C	C	C	C	C	C	C	C	C	C	C	C	C	C	C	C	C
rs22789	A/G	1	45650	-1	17	KSU	293	44	5	0.864583333	A	A	A	A	A	A	G	G	A	A	A	A	A	A	A	G	A	A	A	A	A	A	A	A	A	A	A	A	A	A	A	A	A	G	A	A	A	A	A
rs23399	A/G	1	45650	-1	48	KSU	45	108	4	0.388020833	A	G	G	G	G	G	G	G	G	G	G	G	G	G	G	G	G	G	G	G	G	A	G	G	A	G	G	G	G	G	G	G	G	G	G	G	G	G	G
rs23738	C/T	1	45650	-1	25	KSU	35	86	2	0.309895833	C	T	T	T	T	T	T	T	T	T	T	T	T	T	T	T	C	T	T	T	T	C	T	T	T	T	T	T	T	T	T	T	T	T	T	T	T	T	T
rs24339	C/T	1	45650	-1	59	KSU	18	99	0	0.3046875	T	T	T	T	T	T	C	C	T	T	T	T	T	T	T	C	T	T	T	T	T	T	T	T	T	T	T	T	T	T	T	T	T	C	T	T	T	T	T
rs24532	C/T	1	45650	-1	21	KSU	35	65	0	0.260416667	T	T	T	T	T	T	C	C	T	T	T	T	T	T	T	C	T	T	T	T	T	T	T	T	T	T	T	T	T	T	T	T	T	C	T	T	T	T	T
rs24533	C/T	1	45650	-1	21	KSU	36	73	0	0.283854167	T	T	T	T	T	T	C	C	T	T	T	T	T	T	T	C	T	T	T	T	T	T	T	T	T	T	T	T	T	T	T	T	T	C	T	T	T	T	T
rs253	G/T	1	45650	-1	59	KSU	28	72	0	0.260416667	T	T	G	T	T	G	T	G	G	T	K	G	G	T	T	G	T	G	T	G	T	T	T	T	T	T	G	T	T	T	T	T	G	G	G	T	T	G	T
rs26686	A/G	1	45650	-1	31	KSU	68	25	0	0.2421875	A	A	G	A	A	G	A	A	G	A	R	G	G	A	G	G	A	G	A	A	A	A	A	A	A	A	G	A	A	A	A	A	G	A	G	A	A	G	A
rs26687	T/C	1	45650	-1	42	KSU	68	25	0	0.2421875	T	T	C	T	T	C	T	T	C	T	Y	C	C	T	C	C	T	C	T	T	T	T	T	T	T	T	C	T	T	T	T	T	C	T	C	T	T	C	T
rs27865	A/G	1	45650	-1	15	KSU	284	26	3	0.799479167	A	A	A	A	A	A	G	G	A	A	A	A	A	A	A	A	A	A	A	A	A	A	A	A	A	A	A	A	A	A	A	A	G	G	A	A	A	A	A
rs28481	C/T	1	45650	-1	30	KSU	156	22	3	0.455729167	C	C	C	C	C	C	T	T	C	C	C	C	C	C	C	T	C	C	C	C	C	C	C	C	C	C	C	C	C	C	C	C	C	T	C	C	C	C	C
rs29528	A/G	1	45650	-1	39	KSU	111	34	1	0.375	A	A	G	A	A	G	A	A	G	A	G	G	G	A	A	A	A	G	A	A	G	A	A	A	A	A	A	A	A	A	R	A	G	A	G	G	A	G	A
rs2970	G/T	1	45650	-1	43	KSU	24	112	2	0.348958333	T	T	G	T	T	G	T	T	G	T	K	G	G	T	T	T	T	G	T	T	T	T	T	T	T	T	G	T	T	T	T	T	G	T	G	T	T	G	T
rs30081	A/G	1	45650	-1	52	KSU	64	100	6	0.411458333	G	G	A	A	G	A	A	G	A	G	R	A	G	A	A	A	A	A	G	A	G	G	A	G	G	G	A	G	G	G	A	A	A	G	A	G	A	A	A
rs3084	C/T	1	45650	-1	59	KSU	68	72	1	0.361979167	C	C	T	C	T	T	T	T	T	C	Y	T	T	T	T	T	T	T	C	T	C	C	T	T	C	C	T	C	C	C	C	T	T	T	T	C	T	T	T
rs30965	A/G	1	45650	-1	61	KSU	151	50	1	0.520833333	A	G	A	A	A	A	A	G	A	G	A	A	A	G	G	A	A	A	R	G	A	A	A	G	A	G	A	G	A	A	A	G	A	A	A	A	A	A	G
rs31404	A/C	1	45650	-1	16	KSU	27	176	0	0.528645833	C	C	C	C	C	C	A	C	C	C	C	C	C	C	C	A	C	C	C	C	C	C	C	C	C	C	C	C	C	C	C	C	C	A	C	C	C	C	C
rs31405	A/G	1	45650	-1	22	KSU	27	176	0	0.528645833	G	G	G	G	G	G	A	G	G	G	G	G	G	G	G	A	G	G	G	G	G	G	G	G	G	G	G	G	G	G	G	G	G	A	G	G	G	G	G
rs32342	G/T	1	45650	-1	19	KSU	17	134	0	0.393229167	G	T	T	T	T	T	T	T	T	T	T	T	T	T	T	T	T	T	T	T	T	G	T	T	G	T	T	T	T	T	T	T	T	T	T	T	T	T	T
rs32575	A/G	1	45650	-1	47	KSU	24	159	2	0.471354167	G	G	G	G	G	G	A	G	G	G	G	G	G	G	G	A	G	G	G	G	G	G	G	G	G	G	G	G	G	G	G	G	G	A	G	G	G	G	G
rs32576	C/T	1	45650	-1	48	KSU	24	159	2	0.471354167	T	T	T	T	T	T	C	T	T	T	T	T	T	T	T	C	T	T	T	T	T	T	T	T	T	T	T	T	T	T	T	T	T	C	T	T	T	T	T
rs33131	A/C	1	45650	-1	23	KSU	31	279	2	0.802083333	C	C	C	C	C	C	A	C	C	C	C	C	C	C	C	A	C	C	C	C	C	C	C	C	C	C	C	C	C	C	C	C	C	A	C	C	C	C	C
rs33174	A/G	1	45650	-1	8	KSU	163	225	19	0.9609375	G	G	G	A	A	G	G	G	G	A	R	G	G	A	A	G	G	G	A	A	A	G	G	A	G	A	G	A	A	A	A	A	G	A	A	A	G	G	A
rs33439	A/G	1	45650	-1	28	KSU	115	272	25	0.942708333	G	G	A	G	G	R	G	A	A	G	R	A	A	A	A	A	G	A	R	A	G	G	G	G	G	G	A	G	G	G	G	G	A	G	A	G	G	A	A
rs35752	C/T	1	45650	-1	31	KSU	103	106	4	0.533854167	C	T	T	T	T	T	T	T	T	C	C	T	T	T	T	T	T	T	Y	T	C	C	T	T	C	C	T	C	C	C	C	T	T	T	T	C	T	T	T
rs35754	C/G	1	45650	-1	12	KSU	17	94	0	0.2890625	G	G	G	G	G	G	C	C	G	G	G	G	G	G	G	C	G	G	G	G	G	G	G	G	G	G	G	G	G	G	G	G	G	C	G	G	G	G	G
rs36167	A/G	1	45650	-1	50	KSU	197	172	17	0.916666667	G	G	A	A	A	A	G	G	A	A	A	A	A	A	A	A	G	A	A	A	A	R	G	A	G	A	A	A	A	A	A	A	A	A	A	A	G	A	A
rs36239	A/C	1	45650	-1	19	KSU	28	59	0	0.2265625	C	C	C	C	C	A	C	C	A	C	C	A	C	C	C	C	C	A	C	C	C	C	C	C	C	C	A	C	C	C	C	C	A	C	C	C	C	A	C
rs36334	A/G	1	45650	-1	31	KSU	54	42	0	0.25	A	G	G	G	A	G	G	G	G	A	R	G	G	A	A	G	G	G	A	A	A	A	G	A	A	A	G	A	A	A	A	A	G	G	A	A	G	G	A
rs36667	C/T	1	45650	-1	30	KSU	27	156	1	0.473958333	T	T	T	T	T	T	C	C	T	T	T	T	T	T	T	T	T	T	T	T	T	T	T	T	T	T	T	T	T	T	T	T	T	C	T	T	T	T	T
rs37330	G/A	1	45650	-1	24	KSU	134	26	1	0.4140625	G	G	G	A	G	G	G	G	G	G	G	G	G	G	G	A	G	G	G	G	G	G	A	G	G	G	G	G	G	G	G	G	G	G	G	G	A	G	G
rs37331	C/T	1	45650	-1	7	KSU	75	60	1	0.348958333	C	C	C	C	T	C	C	C	C	T	C	C	C	C	C	C	C	C	T	T	T	C	C	T	C	T	C	T	T	T	T	T	C	T	T	T	C	C	C
rs37430	G/T	1	45650	-1	32	KSU	74	46	1	0.309895833	T	G	G	G	G	G	T	T	G	G	G	G	G	G	G	G	G	G	G	G	G	T	G	G	T	G	G	G	G	G	G	G	G	G	G	G	G	G	G
rs38857	A/G	1	45650	-1	35	KSU	120	70	2	0.489583333	A	A	G	A	G	G	G	A	A	A	A	A	A	A	G	A	A	A	A	G	G	A	A	G	A	G	A	A	A	A	G	G	A	A	G	G	A	A	G
rs38937	C/T	1	45650	-1	19	KSU	203	45	2	0.640625	C	C	T	T	C	T	C	C	T	C	Y	T	C	C	C	T	C	T	C	C	C	C	C	C	C	C	T	C	C	C	C	C	T	C	C	C	C	T	C
rs39269	G/T	1	45650	-1	38	KSU	21	103	0	0.322916667	T	T	T	T	T	T	G	T	T	T	T	T	T	T	T	T	T	T	T	T	T	T	T	T	T	T	T	T	T	T	T	T	T	T	T	T	T	T	T
rs39301	C/T	1	45650	-1	39	KSU	100	15	0	0.299479167	C	C	C	C	C	C	C	C	C	T	C	C	C	C	C	C	C	C	Y	C	T	C	C	C	C	T	C	T	T	T	T	C	C	C	C	T	C	C	C
rs39302	C/T	1	45650	-1	50	KSU	45	56	1	0.260416667	C	T	T	T	T	T	T	T	T	T	T	T	T	T	T	T	C	T	T	T	T	C	T	T	C	T	T	T	T	T	T	T	T	T	T	T	T	T	T
rs39303	A/G	1	45650	-1	52	KSU	45	56	1	0.260416667	A	G	G	G	G	G	G	G	G	A	G	G	G	G	G	G	A	G	R	G	A	A	G	G	A	A	G	A	A	A	A	G	G	G	G	A	G	G	G
rs3952	C/T	1	45650	-1	35	KSU	34	293	9	0.828125	C	T	T	T	T	T	T	T	T	T	T	T	T	T	T	T	T	T	T	T	T	Y	T	T	C	T	T	T	T	T	T	T	T	T	T	T	T	T	T
rs39886	A/G	1	45650	-1	54	KSU	124	97	4	0.565104167	A	G	G	A	G	G	G	A	G	A	G	G	A	G	G	G	A	G	A	G	A	A	G	G	A	A	G	A	A	A	A	G	G	A	G	A	G	G	G
rs40214	G/A	1	45650	-1	29	KSU	46	48	0	0.244791667	G	G	A	A	A	A	A	A	A	A	A	A	A	A	A	A	G	A	A	A	A	G	G	A	G	A	A	A	A	A	A	A	A	A	A	A	G	A	A
rs40229	C/T	1	45650	-1	15	KSU	80	55	3	0.34375	C	T	T	C	T	T	T	C	T	C	T	T	C	T	T	T	C	T	C	T	C	C	T	T	C	C	T	C	C	C	C	T	T	C	T	C	T	T	T
rs41450	C/T	1	45650	-1	33	KSU	155	17	1	0.4453125	C	C	C	C	C	C	T	C	C	C	C	C	C	C	C	C	C	C	C	C	C	C	C	C	C	C	C	C	C	C	C	C	C	C	C	C	C	C	C
rs42193	A/T	1	45650	-1	46	KSU	82	118	4	0.510416667	A	T	T	T	T	T	A	A	T	T	T	T	A	T	T	T	A	T	T	T	T	A	T	T	A	T	T	T	T	T	T	T	T	T	T	T	T	T	T
rs44405	A/G	1	45650	-1	30	KSU	119	34	0	0.3984375	A	A	A	G	A	A	A	A	A	G	G	A	G	A	A	A	A	A	G	A	G	R	A	A	A	G	A	G	G	G	G	A	A	G	A	G	A	A	A
rs45282	A/G	1	45650	-1	42	KSU	194	111	10	0.768229167	G	G	A	A	A	A	A	G	A	A	R	A	A	A	A	A	G	A	A	A	A	A	G	A	G	A	A	A	A	A	A	A	A	A	A	A	G	A	A
rs45344	C/G	1	45650	-1	42	KSU	276	112	28	0.9375	C	G	G	C	C	G	C	C	G	C	S	G	C	C	C	G	G	G	C	C	C	C	G	C	C	C	G	C	C	C	C	C	G	C	C	C	G	G	C
rs4670	A/G	1	45650	-1	44	KSU	172	24	2	0.505208333	A	A	A	A	A	A	G	G	A	A	A	A	A	A	A	A	A	A	A	A	A	A	A	A	A	A	A	A	A	A	A	A	A	A	A	A	A	A	A
rs49413	T/C	1	45650	-1	32	KSU	53	259	13	0.778645833	C	C	C	C	C	C	C	C	C	C	C	C	C	C	C	C	C	C	C	C	C	C	T	C	T	C	C	C	C	C	C	C	C	C	C	C	C	C	C
rs49427	A/G	1	45650	-1	21	KSU	137	130	7	0.677083333	G	G	G	G	A	R	G	G	G	A	A	G	G	A	A	A	G	G	A	A	A	G	G	A	G	A	G	A	A	A	A	A	G	A	A	A	G	G	A
rs49904	C/T	1	45650	-1	33	KSU	222	26	4	0.635416667	T	C	C	C	C	C	T	T	C	C	T	C	C	C	C	C	C	C	T	C	C	C	C	C	C	C	C	C	C	C	C	C	C	T	C	C	C	C	C
rs50169	A/G	1	45650	-1	8	KSU	25	199	7	0.565104167	G	G	G	G	G	G	G	G	G	G	G	G	G	G	G	G	G	G	G	G	G	G	G	G	G	G	G	G	G	G	G	G	G	G	G	G	G	G	G
rs50512	A/G	1	45650	-1	47	KSU	323	19	3	0.8828125	A	A	A	A	A	A	A	A	A	A	A	A	A	A	A	A	A	A	A	A	A	A	A	A	A	A	A	A	A	A	A	A	A	A	A	A	A	A	A
rs50868	A/C	1	45650	-1	18	KSU	166	164	7	0.841145833	C	A	A	C	A	A	A	A	A	C	A	A	C	A	A	A	C	A	C	A	C	C	A	A	C	C	A	C	C	C	C	A	A	C	A	C	A	A	A
rs50953	A/G	1	45650	-1	54	KSU	142	153	17	0.723958333	A	G	G	G	G	R	G	A	G	A	G	G	G	G	G	G	G	G	A	G	A	G	G	G	A	A	G	A	A	A	A	G	G	A	G	A	G	G	G
rs51163	G/A	1	45650	-1	14	KSU	154	37	8	0.4765625	G	G	G	G	A	G	G	G	G	G	G	G	G	R	G	G	G	G	G	G	G	G	G	G	G	G	G	G	G	G	G	G	G	G	G	G	G	G	G
rs51333	A/G	1	45650	-1	35	KSU	101	15	0	0.302083333	A	A	A	A	A	A	G	G	A	A	R	A	A	A	A	A	A	A	A	A	A	A	A	A	A	A	A	A	A	A	A	A	A	A	A	A	A	A	A
rs51450	C/T	1	45650	-1	11	KSU	273	32	4	0.783854167	T	C	C	C	C	C	T	T	C	C	T	C	C	C	C	C	C	C	T	C	C	C	C	C	C	C	C	C	C	C	C	C	C	T	C	C	C	C	C
rs52692	A/G	1	45650	-1	46	KSU	71	68	1	0.359375	G	G	G	G	G	A	A	A	G	G	R	G	A	A	G	A	G	G	G	A	G	G	G	A	A	G	G	G	G	G	G	A	G	G	A	G	G	G	A
rs52782	A/G	1	45650	-1	11	KSU	41	43	0	0.21875	G	G	G	G	G	A	A	A	G	G	A	G	G	A	G	A	G	G	A	A	G	G	G	A	G	G	G	G	G	G	G	A	G	A	A	G	G	G	A
rs52783	A/G	1	45650	-1	8	KSU	41	43	0	0.21875	G	G	G	G	G	A	A	A	G	G	A	G	G	A	G	A	G	G	A	A	G	G	G	A	G	G	G	G	G	G	G	A	G	A	A	G	G	G	A
rs53013	C/T	1	45650	-1	17	KSU	142	69	8	0.528645833	C	T	T	T	C	C	T	T	T	C	Y	T	T	C	C	C	T	T	C	C	C	T	T	C	C	C	T	C	C	C	Y	C	T	C	C	C	T	T	C
rs53161	C/T	1	45650	-1	16	KSU	47	112	1	0.411458333	C	T	T	C	T	C	C	C	T	T	Y	T	T	T	T	T	T	T	T	T	T	T	T	T	C	T	T	T	T	T	T	T	T	T	T	T	T	T	T
rs54137	A/G	1	45650	-1	24	KSU	35	65	1	0.2578125	A	G	G	A	G	A	A	A	G	G	R	G	G	G	G	G	G	G	A	G	G	G	G	G	G	G	G	G	G	G	G	G	G	A	G	G	G	G	G
rs54705	C/T	1	45650	-1	37	KSU	124	49	2	0.4453125	C	T	T	T	T	T	T	T	T	T	T	T	T	T	T	T	C	T	T	T	T	T	T	T	C	T	T	T	T	T	T	T	T	T	T	T	T	T	T
rs54706	C/T	1	45650	-1	37	KSU	121	251	23	0.908854167	C	T	T	T	T	T	T	T	T	T	T	T	T	T	T	T	C	T	T	T	T	T	T	T	C	T	T	T	T	T	T	T	T	T	T	T	T	T	T
rs55470	A/T	1	45650	-1	10	KSU	43	58	1	0.260416667	T	T	A	T	T	T	T	T	T	T	T	T	T	A	T	T	A	T	T	T	A	A	T	T	A	A	T	T	T	T	T	T	A	T	T	T	A	T	T
rs55471	G/C	1	45650	-1	45	KSU	43	58	1	0.260416667	C	C	G	C	C	C	C	C	C	C	C	C	C	G	C	C	G	C	C	C	G	G	C	C	G	G	C	C	C	C	C	C	G	C	C	C	G	C	C
rs55472	T/C	1	45650	-1	50	KSU	43	58	1	0.260416667	C	C	T	C	C	C	C	C	C	C	C	C	C	T	C	C	T	C	C	C	T	T	C	C	T	T	C	C	C	C	C	C	T	C	C	C	T	C	C
rs55547	C/T	1	45650	-1	27	KSU	59	72	0	0.341145833	C	T	T	T	T	T	T	T	T	T	T	T	T	T	T	T	C	T	T	T	T	C	C	T	C	T	T	T	T	T	C	T	T	T	T	T	T	T	T
rs55661	A/T	1	45650	-1	6	KSU	324	45	20	0.908854167	A	A	A	A	A	A	T	A	A	A	A	A	A	A	A	A	A	A	A	A	A	A	A	A	A	A	A	A	A	A	A	A	A	T	A	A	A	A	A
rs56637	C/T	1	45650	-1	36	KSU	65	174	3	0.614583333	T	T	T	T	T	T	C	C	T	T	Y	T	T	T	T	T	T	T	T	T	T	C	C	T	C	T	T	T	T	T	Y	T	C	C	T	T	T	T	T
rs57113	G/T	1	45650	-1	62	KSU	251	42	8	0.7421875	G	G	G	G	G	G	G	G	G	G	G	G	G	G	G	G	G	G	G	G	G	T	T	G	T	G	G	G	G	G	K	G	G	G	G	G	G	G	G
rs57426	C/G	1	45650	-1	46	KSU	30	237	0	0.6953125	G	G	G	G	C	G	G	G	C	C	G	G	G	G	G	G	G	C	G	G	C	G	G	G	G	G	G	G	C	C	S	G	G	G	G	C	G	G	G
rs58384	C/T	1	45650	-1	13	KSU	156	18	1	0.450520833	C	C	C	C	C	C	T	T	C	C	Y	C	C	C	C	C	C	C	T	C	C	C	C	C	C	C	C	C	C	C	C	C	C	C	C	C	C	C	C
rs58385	A/G	1	45650	-1	36	KSU	156	18	1	0.450520833	A	A	A	A	A	A	G	G	A	A	R	A	A	A	A	A	A	A	G	A	A	A	A	A	A	A	A	A	A	A	A	A	A	A	A	A	A	A	A
rs59906	A/G	1	45650	-1	11	KSU	81	98	4	0.455729167	A	G	G	G	G	G	A	G	G	G	G	G	G	G	G	G	A	G	G	G	G	A	G	G	A	G	G	G	G	G	G	G	G	G	G	G	G	G	G
rs60372	G/T	1	45650	-1	14	KSU	78	139	12	0.533854167	G	T	T	T	T	T	T	T	T	T	T	T	T	T	T	T	G	T	T	T	T	G	T	T	G	T	T	T	T	T	T	T	T	T	T	T	T	T	T
rs61144	A/G	1	45650	-1	56	KSU	212	110	13	0.8046875	A	A	G	A	A	G	A	A	G	A	G	G	G	G	G	G	A	G	R	G	A	A	G	A	A	A	G	A	A	A	A	A	G	A	G	A	G	G	G
rs61985	C/T	1	45650	-1	57	KSU	133	149	14	0.697916667	T	C	C	T	T	C	C	C	C	T	Y	C	T	C	C	C	T	C	T	C	T	T	C	C	T	T	C	C	T	T	T	C	C	T	C	T	C	C	C
rs62295	A/G	1	45650	-1	10	KSU	101	205	7	0.778645833	G	G	G	A	A	G	G	G	G	A	G	G	G	A	A	G	G	G	A	A	A	G	G	A	G	A	G	A	A	A	A	A	G	A	A	A	G	G	A
rs62296	T/C	1	45650	-1	35	KSU	101	205	7	0.778645833	C	C	C	T	T	C	C	C	C	T	C	C	C	T	T	C	C	C	T	T	T	C	C	T	C	T	C	T	T	T	T	T	C	T	T	T	C	C	T
rs625	A/G	1	45650	-1	5	KSU	23	102	1	0.322916667	G	G	G	G	G	G	G	G	G	G	G	G	G	G	G	G	G	G	G	G	G	G	G	G	A	G	G	G	G	G	G	G	G	G	G	G	G	G	G
rs6366	A/G	1	45650	-1	8	KSU	313	33	3	0.893229167	A	A	A	A	A	A	G	G	A	A	R	A	A	A	A	A	A	A	A	A	A	A	A	A	A	A	A	A	A	A	A	A	G	G	A	A	A	A	A
rs63678	C/G	1	45650	-1	29	KSU	244	61	9	0.770833333	C	C	C	G	C	C	G	G	C	C	C	C	C	C	C	C	C	C	C	C	C	C	C	C	C	C	C	C	C	C	C	C	C	C	C	C	C	C	C
rs63679	G/T	1	45650	-1	36	KSU	244	61	9	0.770833333	G	G	G	T	G	G	T	T	G	G	G	G	G	G	G	G	G	G	G	G	G	G	G	G	G	G	G	G	G	G	G	G	G	G	G	G	G	G	G
rs64123	A/G	1	45650	-1	16	KSU	46	315	20	0.888020833	G	G	G	G	G	G	A	G	G	G	G	G	G	G	G	G	G	G	G	G	G	G	G	G	G	G	G	G	G	G	G	G	G	A	G	G	G	G	G
rs65204	A/G	1	45650	-1	14	KSU	130	14	0	0.375	A	A	A	A	A	A	G	G	A	A	A	A	A	A	A	A	A	A	A	A	A	A	A	A	A	A	A	A	A	A	A	A	A	G	A	A	A	A	A
rs65205	C/T	1	45650	-1	16	KSU	130	14	0	0.375	C	C	C	C	C	C	T	T	C	C	C	C	C	C	C	C	C	C	C	C	C	C	C	C	C	C	C	C	C	C	C	C	C	T	C	C	C	C	C
rs6541	C/T	1	45650	-1	28	KSU	200	138	23	0.8203125	C	T	C	C	C	C	C	C	C	C	C	C	C	C	C	T	T	C	C	C	C	T	T	C	T	C	C	C	C	C	C	C	C	C	C	C	T	C	C
rs6754	C/T	1	45650	-1	22	KSU	148	27	2	0.450520833	C	T	C	T	T	C	C	C	C	T	C	C	C	C	C	C	C	C	T	C	T	C	C	T	C	T	C	T	T	T	T	T	C	T	C	T	C	C	C
rs6969	C/G	1	45650	-1	40	KSU	14	201	1	0.557291667	G	G	G	G	G	G	G	C	G	G	G	G	C	G	G	G	G	G	G	G	G	G	G	G	G	G	G	G	G	G	G	G	G	G	G	G	G	G	G
rs7534	C/G	1	45650	-1	23	KSU	48	39	0	0.2265625	C	G	C	G	G	C	C	G	C	G	C	C	C	C	C	G	G	C	G	C	G	G	G	G	G	G	C	G	G	G	G	G	C	G	C	G	G	C	C
rs7535	G/A	1	45650	-1	34	KSU	48	39	0	0.2265625	G	A	G	A	A	G	G	A	G	A	G	G	G	G	G	A	A	G	A	G	A	A	A	A	A	A	G	A	A	A	A	A	G	A	G	A	A	G	G
rs7536	C/G	1	45650	-1	23	KSU	37	89	0	0.328125	C	G	C	G	G	C	C	G	C	G	C	C	C	C	C	G	G	C	G	C	G	G	G	G	G	G	C	G	G	G	G	G	C	G	C	G	G	C	C
rs7537	G/A	1	45650	-1	34	KSU	70	56	0	0.328125	G	A	G	A	A	G	G	A	G	A	G	G	G	G	G	G	A	G	A	G	A	G	A	A	A	A	G	A	A	A	A	A	G	A	G	A	A	G	G
rs7538	A/G	1	45650	-1	34	KSU	56	33	0	0.231770833	A	A	A	A	A	A	A	A	A	A	A	A	A	A	A	G	A	A	A	A	A	G	A	A	A	A	A	A	A	A	A	A	A	A	A	A	A	A	A
rs8096	C/T	1	45650	-1	16	KSU	67	50	2	0.299479167	C	T	C	T	C	C	C	C	C	C	C	C	C	C	C	C	T	C	C	C	C	C	T	C	T	C	C	T	C	C	C	C	C	C	C	C	T	C	C
rs8283	A/G	1	45650	-1	5	KSU	29	60	0	0.231770833	G	G	A	A	A	G	G	G	G	A	G	G	A	G	G	G	G	G	A	G	A	G	G	A	G	A	G	A	A	A	A	A	G	A	G	A	G	G	G
rs8300	C/T	1	45650	-1	58	KSU	58	288	9	0.877604167	C	T	T	T	T	T	C	T	T	T	T	T	T	T	T	C	T	T	T	T	T	C	T	T	C	T	T	T	T	T	T	T	T	C	T	T	T	T	T
rs8617	G/T	1	45650	-1	23	KSU	89	73	1	0.419270833	G	G	G	T	T	G	G	G	G	T	G	G	T	G	G	G	G	G	T	G	T	G	G	T	T	T	G	T	T	T	T	T	G	T	G	T	G	G	G
rs8618	G/T	1	45650	-1	25	KSU	89	73	1	0.419270833	G	G	G	T	T	G	G	G	G	T	G	G	T	G	G	G	G	G	T	G	T	G	G	T	T	T	G	T	T	T	T	T	G	T	G	T	G	G	G
rs876	A/G	1	45650	-1	56	KSU	206	124	11	0.830729167	A	A	A	G	G	A	A	A	A	G	A	A	G	G	G	A	A	A	G	G	G	A	A	G	A	G	A	G	G	G	G	G	A	G	G	G	A	A	G
rs9641	C/T	1	45650	-1	46	KSU	39	298	5	0.864583333	T	T	T	T	T	T	C	T	T	T	T	T	T	T	T	C	T	T	T	T	T	T	T	T	T	T	T	T	T	T	T	T	T	C	T	T	T	T	T
rs9665	C/T	1	45650	-1	16	KSU	247	121	26	0.890625	T	C	C	C	C	C	C	C	C	C	C	C	C	C	C	C	T	C	C	C	C	C	C	C	T	C	C	C	C	C	C	C	C	C	C	C	C	C	C
rs11987	A/G	1	46787	-1	24	KSU	83	85	4	0.427083333	A	G	A	G	G	A	A	A	R	G	A	A	A	A	A	A	G	A	G	A	G	A	G	G	A	G	A	G	G	G	G	G	G	G	A	R	G	A	A
rs11988	A/G	1	46787	-1	24	KSU	78	51	3	0.328125	A	G	A	G	G	A	A	A	R	G	A	A	A	A	A	A	G	A	G	A	G	A	G	G	A	G	A	G	G	G	G	G	G	G	A	R	G	A	A
rs1264	C/T	1	46787	-1	57	KSU	205	152	25	0.864583333	T	T	C	C	C	C	C	T	T	T	T	T	C	C	C	T	T	T	T	C	T	T	C	T	C	C	T	C	C	C	C	C	C	C	C	C	C	T	C
rs1597	A/G	1	46787	-1	12	KSU	88	167	10	0.638020833	G	G	A	A	G	G	A	G	A	G	A	G	G	G	G	G	G	A	R	G	G	A	G	G	G	G	G	G	A	G	G	G	G	A	G	G	A	G	G
rs18987	C/T	1	46787	-1	37	KSU	54	59	1	0.291666667	C	T	T	T	C	T	T	T	T	C	T	T	C	C	C	T	T	T	C	C	C	T	Y	C	T	C	T	C	C	C	C	C	T	C	C	C	T	T	T
rs19468	C/G	1	46787	-1	19	KSU	44	297	7	0.869791667	G	G	G	G	G	G	C	G	G	G	G	G	G	G	G	G	G	G	G	G	G	C	S	G	C	G	G	G	G	G	S	G	G	G	G	G	C	G	G
rs24777	C/T	1	46787	-1	12	KSU	80	60	0	0.364583333	C	T	C	T	T	C	C	C	C	T	C	C	C	C	C	C	T	C	C	C	T	C	C	T	C	T	C	T	T	T	T	T	C	T	C	T	C	C	C
rs26692	A/C	1	46787	-1	63	KSU	26	145	1	0.442708333	C	C	C	C	C	C	A	C	C	C	C	C	C	C	C	A	C	C	C	C	C	C	C	C	C	C	C	C	C	C	C	C	C	A	C	C	C	C	C
rs27284	C/G	1	46787	-1	10	KSU	35	225	4	0.666666667	G	G	G	G	G	G	C	G	G	G	G	G	G	G	G	G	G	G	G	G	G	C	C	G	C	G	G	G	G	G	G	G	C	S	G	G	C	G	G
rs27285	C/G	1	46787	-1	10	KSU	39	288	6	0.8359375	G	G	G	G	G	G	C	G	G	G	G	G	G	G	G	G	G	G	G	G	G	C	S	G	C	G	G	G	G	G	G	G	C	G	G	G	C	G	G
rs27656	A/G	1	46787	-1	35	KSU	63	42	1	0.270833333	G	A	A	A	A	A	G	A	A	A	A	A	A	A	A	A	A	A	A	A	A	G	G	A	G	A	A	A	A	A	A	A	A	A	A	A	G	A	A
rs31057	A/G	1	46787	-1	48	KSU	140	85	4	0.575520833	A	A	A	G	G	A	A	A	R	G	A	A	G	G	G	A	A	A	G	G	G	A	A	G	A	G	A	G	G	G	G	G	A	G	G	G	A	A	G
rs32179	C/T	1	46787	-1	23	KSU	41	55	1	0.247395833	C	C	T	T	T	T	C	T	T	T	T	T	T	T	T	T	C	T	T	T	T	T	C	T	C	T	T	T	T	T	T	T	T	T	T	T	T	T	T
rs32180	A/G	1	46787	-1	19	KSU	45	185	1	0.596354167	G	A	G	A	G	G	G	G	G	G	G	G	G	G	G	A	A	G	G	G	G	G	G	G	G	G	G	G	G	G	G	G	G	G	G	G	G	G	G
rs33707	G/T	1	46787	-1	15	KSU	49	91	2	0.359375	T	T	T	G	G	T	T	T	T	G	T	T	G	G	G	T	T	T	G	G	G	T	T	G	T	G	T	G	T	G	G	G	T	G	G	G	T	T	G
rs36399	A/G	1	46787	-1	63	KSU	14	106	0	0.3125	G	G	G	G	G	G	G	A	G	G	G	G	G	G	G	G	G	G	G	G	G	G	G	G	G	G	G	G	G	G	G	G	G	G	G	G	G	G	G
rs39775	A/G	1	46787	-1	61	KSU	35	75	0	0.286458333	G	A	G	G	G	G	G	A	G	G	G	G	G	G	G	G	A	G	G	G	G	G	G	G	G	G	G	G	G	G	G	G	G	G	G	G	G	G	G
rs41932	A/G	1	46787	-1	14	KSU	84	211	10	0.7421875	G	G	A	G	G	A	G	G	A	G	A	A	A	A	A	A	G	A	A	A	G	G	G	G	G	G	A	G	G	G	G	G	A	G	A	G	G	A	A
rs42557	A/C	1	46787	-1	7	KSU	72	133	5	0.520833333	C	C	A	C	C	A	C	C	A	C	A	A	A	A	A	A	C	A	A	A	C	C	C	C	C	C	A	C	C	C	C	C	A	C	A	C	C	A	A
rs44114	G/T	1	46787	-1	7	KSU	102	255	18	0.8828125	G	T	G	T	T	G	T	T	G	T	G	G	G	G	G	G	T	G	G	G	T	T	T	T	T	T	G	T	T	T	T	T	G	T	G	T	T	G	G
rs46495	A/G	1	46787	-1	12	KSU	143	234	29	0.90625	A	A	G	G	G	G	G	A	A	A	A	A	G	G	G	A	A	A	R	G	A	G	G	A	G	G	A	G	G	G	G	G	A	G	G	G	G	A	G
rs48206	C/T	1	46787	-1	12	KSU	212	122	24	0.807291667	C	T	C	C	C	C	T	T	C	C	C	C	C	C	C	C	C	C	C	C	C	T	T	C	T	C	C	C	C	C	C	C	C	C	C	C	T	C	C
rs5932	C/G	1	46787	-1	14	KSU	40	269	12	0.7734375	G	G	G	G	G	G	S	G	G	G	G	G	G	G	G	G	G	G	G	G	G	C	C	G	C	G	G	G	G	G	G	G	G	G	G	G	C	G	G
rs60360	C/G	1	46787	-1	27	KSU	53	310	14	0.908854167	G	G	G	G	G	G	C	G	G	G	G	G	G	G	G	G	G	G	G	G	G	C	C	G	C	G	G	G	G	G	G	G	C	G	G	G	C	G	G
rs60514	A/G	1	46787	-1	34	KSU	36	250	3	0.736979167	G	G	G	G	G	G	A	G	G	G	G	G	G	G	G	G	G	G	G	G	G	A	A	G	A	G	G	G	G	G	A	G	G	G	G	G	A	G	G
rs60515	G/A	1	46787	-1	43	KSU	36	250	3	0.736979167	A	A	A	A	A	A	G	A	A	A	A	A	A	A	A	A	A	A	A	A	A	G	G	A	G	A	A	A	A	A	G	A	A	A	A	A	G	A	A
rs61271	C/T	1	46787	-1	50	KSU	289	39	8	0.833333333	C	C	C	C	C	C	T	C	C	C	C	C	C	C	C	C	C	C	C	C	C	T	T	C	T	C	C	C	C	C	C	C	C	C	C	C	T	C	C
rs62374	A/T	1	46787	-1	25	KSU	40	154	5	0.4921875	T	T	T	T	T	T	A	T	T	T	T	T	T	T	T	T	T	T	T	T	T	A	A	T	A	T	T	T	T	T	T	T	T	T	T	T	A	T	T
rs7126	C/T	1	46787	-1	8	KSU	322	39	10	0.9140625	C	C	C	C	T	T	C	C	C	C	C	C	C	C	C	C	T	C	C	C	C	C	C	C	C	C	T	C	C	C	C	C	C	C	C	C	C	C	C
rs829	C/T	1	46787	-1	33	KSU	200	138	15	0.841145833	C	T	C	T	T	C	Y	C	C	T	T	C	C	C	C	C	T	C	Y	C	T	C	T	T	C	T	C	T	T	T	T	T	T	T	C	T	T	C	C
rs8740	A/T	1	46787	-1	9	KSU	14	135	0	0.388020833	T	T	T	T	T	T	T	T	A	A	A	A	T	T	T	A	T	A	W	T	A	T	T	A	T	A	A	T	T	T	T	T	T	T	T	T	T	T	T
rs8741	A/T	1	46787	-1	9	KSU	67	253	14	0.796875	T	T	T	T	T	T	T	T	A	A	A	A	T	T	T	A	T	A	W	T	A	T	T	A	T	A	A	T	A	T	T	T	T	T	T	T	T	T	T
rs9888	C/T	1	46787	-1	52	KSU	20	99	0	0.309895833	T	T	T	T	T	T	Y	T	T	T	T	T	T	T	T	T	T	T	T	T	T	T	T	T	T	T	T	T	T	T	T	T	T	T	T	T	T	T	T
rs1716	C/G	1	47924	-1	14	KSU	171	19	0	0.494791667	G	C	C	C	C	C	C	C	C	C	C	C	C	C	C	C	G	C	C	C	C	G	C	C	G	C	C	C	C	C	C	C	C	C	C	C	C	C	C
rs1717	C/T	1	47924	-1	24	KSU	171	19	0	0.494791667	T	C	C	C	C	C	C	C	C	C	C	C	C	C	C	C	T	C	C	C	C	T	C	C	T	C	C	C	C	C	C	C	C	C	C	C	C	C	C
rs1718	C/T	1	47924	-1	27	KSU	171	19	0	0.494791667	T	C	C	C	C	C	C	C	C	C	C	C	C	C	C	C	T	C	C	C	C	T	C	C	T	C	C	C	C	C	C	C	C	C	C	C	C	C	C
rs40792	C/G	1	47924	-1	8	KSU	62	61	3	0.3125	C	G	C	C	C	G	C	C	C	C	C	C	C	C	C	C	C	C	C	C	C	G	G	C	G	G	C	C	C	C	S	G	C	C	G	S	G	C	C
rs42959	C/T	1	47924	-1	30	KSU	16	113	0	0.3359375	T	T	T	T	T	C	T	T	T	T	T	T	C	C	T	T	T	T	Y	C	T	T	T	T	T	T	T	T	T	T	T	T	T	T	C	C	T	T	C
rs8113	C/G	1	47924	-1	46	KSU	45	237	8	0.713541667	C	G	G	G	G	G	G	G	G	G	G	G	G	G	G	G	C	G	G	G	G	C	G	G	C	G	G	G	G	G	G	G	G	G	G	G	G	G	G
rs11185	C/T	1	49061	-1	39	KSU	45	79	1	0.3203125	T	C	T	T	T	T	T	C	T	T	T	T	T	T	T	T	T	T	T	T	T	C	C	T	C	T	T	C	T	T	T	C	T	T	T	C	C	T	T
rs11475	A/C	1	49061	-1	10	KSU	56	49	0	0.2734375	A	C	A	A	C	A	C	C	C	C	C	C	A	C	A	C	A	C	C	A	C	A	C	C	A	A	A	A	A	A	A	C	A	A	A	C	C	C	C
rs11476	T/C	1	49061	-1	15	KSU	56	49	0	0.2734375	T	C	T	T	C	T	C	C	C	C	C	C	T	C	T	C	T	C	C	T	C	C	C	C	C	T	T	T	T	T	T	C	T	T	T	C	C	C	C
rs11533	A/G	1	49061	-1	22	KSU	92	35	1	0.328125	A	G	A	A	G	A	G	A	A	A	A	A	A	A	A	A	A	A	A	A	A	A	A	A	A	A	A	A	A	A	A	A	A	A	A	G	A	A	A
rs13619	C/G	1	49061	-1	17	KSU	150	149	4	0.768229167	C	C	C	C	G	C	G	G	G	G	G	G	C	G	C	G	C	G	G	C	G	G	G	G	G	C	C	C	C	C	C	G	C	C	C	G	G	G	G
rs16773	C/G	1	49061	-1	29	KSU	203	30	4	0.596354167	C	C	C	C	C	C	C	C	C	C	C	C	C	C	C	C	C	C	C	C	C	G	G	C	G	C	C	C	C	C	C	C	C	C	C	C	G	C	C
rs17378	A/G	1	49061	-1	21	KSU	40	238	9	0.700520833	G	A	G	G	G	G	G	G	G	G	G	G	G	G	G	G	G	G	G	G	G	G	G	G	G	G	G	G	G	G	G	G	G	G	G	G	G	G	G
rs17524	C/T	1	49061	-1	11	KSU	114	110	2	0.578125	T	C	T	T	C	T	C	C	C	C	C	C	T	C	T	C	T	C	Y	T	C	C	C	C	C	T	T	T	T	T	T	C	T	T	T	C	C	C	C
rs17525	C/T	1	49061	-1	11	KSU	30	110	0	0.364583333	T	C	T	T	T	T	T	T	T	T	T	T	T	T	T	T	T	T	T	T	T	T	T	T	T	T	T	T	T	T	T	T	T	T	T	T	T	T	T
rs17857	A/G	1	49061	-1	19	KSU	39	98	1	0.354166667	A	G	A	A	G	A	G	G	G	G	G	G	A	G	A	G	A	G	R	A	G	G	G	G	G	A	A	A	A	A	A	G	A	A	A	G	G	G	G
rs17858	C/T	1	49061	-1	21	KSU	96	41	1	0.354166667	C	T	C	C	C	C	C	C	C	C	C	C	C	C	C	C	C	C	C	C	C	C	C	C	C	C	C	C	C	C	C	C	C	C	C	C	C	C	C
rs18423	C/T	1	49061	-1	31	KSU	52	292	14	0.859375	T	T	T	T	T	T	T	T	T	T	T	T	T	T	T	T	T	T	T	T	T	Y	C	T	C	T	T	T	T	T	Y	T	T	T	T	T	C	T	T
rs18505	C/T	1	49061	-1	9	KSU	158	38	4	0.5	C	C	C	C	C	C	C	C	C	C	C	C	C	C	C	C	C	C	C	C	C	T	T	C	T	C	C	C	C	C	C	C	C	C	C	C	T	C	C
rs18506	C/T	1	49061	-1	9	KSU	142	38	4	0.458333333	C	C	C	C	C	C	C	C	C	C	C	C	C	C	C	C	C	C	C	C	C	T	T	C	T	C	C	C	C	C	C	C	C	C	C	C	T	C	C
rs18766	A/G	1	49061	-1	6	KSU	126	197	12	0.809895833	A	G	A	A	G	A	G	G	G	G	G	G	A	G	A	A	A	G	R	A	G	G	G	G	G	A	A	A	A	A	R	G	A	A	A	G	G	G	G
rs18984	A/G	1	49061	-1	30	KSU	251	21	4	0.697916667	A	A	A	A	A	A	A	A	A	A	A	A	A	A	A	A	A	A	A	A	A	A	A	A	A	A	A	A	A	A	A	A	A	A	A	A	A	G	A
rs21743	C/T	1	49061	-1	14	KSU	118	65	4	0.466145833	C	T	C	C	C	C	C	C	C	C	C	C	C	C	C	T	C	C	C	C	C	T	T	C	T	C	C	C	C	C	C	C	C	C	C	C	T	T	C
rs21744	A/G	1	49061	-1	27	KSU	135	49	5	0.466145833	A	A	A	A	A	A	A	A	A	A	A	A	A	A	A	G	A	A	A	A	A	G	G	A	G	A	A	A	A	A	A	A	A	A	A	A	G	G	A
rs21926	C/T	1	49061	-1	28	KSU	155	221	14	0.942708333	T	C	T	T	C	T	T	C	T	T	T	T	T	T	T	C	T	T	T	T	T	Y	C	T	C	Y	T	C	T	T	C	T	T	T	T	C	C	C	T
rs23062	A/G	1	49061	-1	13	KSU	115	126	14	0.591145833	G	G	G	G	A	G	A	A	A	A	A	A	G	A	G	A	A	A	A	G	A	G	G	A	G	R	G	A	G	G	R	A	G	G	G	A	G	A	A
rs23349	C/T	1	49061	-1	21	KSU	69	202	16	0.6640625	T	T	T	T	C	T	T	C	T	T	T	T	T	T	T	C	C	T	T	T	T	Y	T	T	T	Y	T	C	T	T	C	T	T	T	T	T	T	C	T
rs24072	A/G	1	49061	-1	31	KSU	70	155	3	0.578125	A	G	A	A	G	A	G	G	G	G	G	G	A	G	A	G	G	G	G	A	G	G	G	G	G	A	A	A	A	A	R	G	A	A	A	G	G	G	G
rs24298	C/T	1	49061	-1	51	KSU	52	100	1	0.393229167	T	T	T	T	C	T	C	C	C	C	C	C	T	C	T	C	C	C	T	T	C	T	T	C	T	Y	T	C	T	T	Y	C	T	T	T	C	T	C	C
rs26025	C/T	1	49061	-1	10	KSU	105	100	11	0.505208333	C	T	C	C	T	C	T	T	C	C	C	C	C	C	C	T	C	C	Y	C	C	C	C	C	C	C	C	C	C	C	T	C	C	C	C	T	C	T	C
rs27245	C/T	1	49061	-1	19	KSU	259	45	7	0.7734375	C	C	C	C	T	C	C	T	C	C	C	C	C	C	C	T	C	C	C	C	C	C	C	C	C	Y	C	T	C	C	T	C	C	C	C	C	C	T	C
rs2757	C/G	1	49061	-1	44	KSU	209	32	3	0.619791667	C	G	C	C	C	C	C	C	C	C	C	C	C	C	C	C	C	C	C	C	C	C	C	C	C	C	C	C	C	C	C	C	C	C	C	C	C	C	C
rs29307	G/T	1	49061	-1	59	KSU	17	90	0	0.278645833	T	T	T	T	T	T	G	T	T	T	T	T	T	T	T	T	G	T	T	T	T	G	G	T	G	T	T	T	T	T	T	T	T	T	T	T	G	T	T
rs29641	A/C	1	49061	-1	11	KSU	91	244	10	0.846354167	C	C	C	C	C	C	C	A	C	C	C	C	C	C	C	C	A	C	C	C	C	A	A	C	A	C	C	C	C	C	C	C	C	C	C	C	A	A	C
rs30590	C/T	1	49061	-1	7	KSU	147	36	1	0.473958333	C	C	C	C	C	C	C	C	C	C	C	C	C	C	C	C	C	C	C	C	C	T	T	C	T	C	C	C	C	C	T	C	C	C	C	C	T	C	C
rs31540	C/T	1	49061	-1	58	KSU	82	27	1	0.28125	C	C	C	C	C	C	C	C	C	C	C	C	C	C	C	C	C	C	C	C	C	T	T	C	T	C	C	C	C	C	C	C	C	C	C	C	T	C	C
rs31541	C/T	1	49061	-1	58	KSU	70	27	0	0.252604167	C	C	C	C	C	C	C	C	C	C	C	C	C	C	C	C	C	C	C	C	C	T	T	C	T	C	C	C	C	C	C	C	C	C	C	C	T	C	C
rs32738	C/G	1	49061	-1	13	KSU	92	55	5	0.369791667	C	C	C	C	C	C	C	C	C	G	S	G	C	G	G	G	C	C	C	C	C	G	C	C	G	C	C	C	C	C	C	C	C	C	C	C	G	C	G
rs32777	A/G	1	49061	-1	33	KSU	49	78	2	0.325520833	G	G	G	G	A	G	A	A	A	A	A	A	G	A	G	A	A	A	G	G	A	G	G	A	G	G	G	G	G	G	G	A	G	G	G	A	G	A	A
rs32778	T/C	1	49061	-1	63	KSU	49	78	2	0.325520833	C	C	C	C	T	C	T	T	T	T	T	T	C	T	C	T	T	T	C	C	T	C	C	T	C	C	C	C	C	C	C	T	C	C	C	T	C	T	T
rs3407	C/T	1	49061	-1	58	KSU	312	70	19	0.9453125	C	C	C	C	C	C	C	C	C	C	C	C	C	C	C	C	C	C	C	C	C	T	T	C	T	C	C	C	C	C	C	C	C	C	C	C	T	C	C
rs34156	C/T	1	49061	-1	20	KSU	152	36	4	0.479166667	C	C	C	C	C	C	C	C	C	C	C	C	C	C	C	C	C	C	C	C	C	T	T	C	T	C	C	C	C	C	C	C	C	C	C	C	T	C	C
rs34157	A/G	1	49061	-1	27	KSU	66	81	4	0.372395833	A	G	A	A	G	A	G	G	G	G	G	G	A	G	A	G	G	G	A	A	G	G	G	G	G	A	A	A	A	A	A	G	A	A	A	G	G	G	G
rs34221	C/G	1	49061	-1	57	KSU	62	44	1	0.2734375	C	G	C	C	C	C	C	C	C	C	C	C	C	C	C	C	C	C	C	C	C	G	G	C	G	C	C	C	C	C	C	C	C	C	C	C	G	C	C
rs34222	C/G	1	49061	-1	58	KSU	56	32	0	0.229166667	C	G	C	C	C	C	C	C	C	C	C	C	C	C	C	C	C	C	C	C	C	G	G	C	G	C	C	C	C	C	C	C	C	C	C	C	G	C	C
rs36373	C/T	1	49061	-1	36	KSU	59	146	13	0.5	T	T	T	C	C	C	T	T	T	T	T	T	T	C	Y	T	C	T	T	T	C	T	T	Y	T	Y	T	T	T	Y	T	T	T	T	C	T	T	T	T
rs37414	G/A	1	49061	-1	30	KSU	60	50	0	0.286458333	G	G	G	G	A	G	A	A	A	A	A	A	G	A	G	A	A	A	G	G	A	A	A	A	A	G	G	G	G	G	G	A	G	G	G	A	A	A	A
rs37415	C/T	1	49061	-1	7	KSU	60	50	0	0.286458333	C	C	C	C	T	C	T	T	T	T	T	T	C	T	C	T	T	T	C	C	T	T	T	T	T	C	C	C	C	C	C	T	C	C	C	T	T	T	T
rs40789	C/G	1	49061	-1	58	KSU	244	27	0	0.705729167	C	C	C	C	C	C	C	C	C	C	C	C	C	C	C	C	C	C	C	C	C	C	C	C	C	C	C	C	C	C	C	C	C	C	C	C	C	C	C
rs43315	C/T	1	49061	-1	49	KSU	162	15	0	0.4609375	C	C	C	C	T	C	T	T	C	C	C	C	C	C	C	T	C	C	C	C	C	C	C	C	C	C	C	T	C	C	T	C	C	C	C	C	C	T	C
rs43393	A/G	1	49061	-1	12	KSU	261	35	10	0.744791667	A	G	A	A	A	A	A	A	A	A	A	A	A	A	A	A	A	A	A	A	A	A	A	A	A	A	A	A	A	A	A	A	A	A	A	A	A	A	A
rs43394	A/G	1	49061	-1	12	KSU	256	35	10	0.731770833	A	G	A	A	A	A	A	A	A	A	A	A	A	A	A	A	A	A	A	A	A	A	A	A	A	A	A	A	A	A	A	A	A	A	A	A	A	A	A
rs44260	A/T	1	49061	-1	35	KSU	299	13	1	0.809895833	A	T	A	A	A	A	A	A	A	A	A	A	A	A	A	A	A	A	A	A	A	A	A	A	A	A	A	A	A	A	A	A	A	A	A	A	A	A	A
rs46085	A/G	1	49061	-1	10	KSU	27	133	1	0.4140625	G	G	G	G	G	G	G	G	G	G	G	G	G	G	G	G	G	G	G	G	G	A	A	G	A	G	G	G	G	G	G	G	G	G	G	G	A	G	G
rs46086	G/T	1	49061	-1	22	KSU	108	52	1	0.4140625	T	G	T	T	G	T	G	G	G	G	G	G	T	G	T	G	G	G	K	T	G	G	G	G	G	T	T	T	T	T	T	G	T	T	T	G	G	G	G
rs46087	A/G	1	49061	-1	10	KSU	33	142	4	0.4453125	G	G	G	G	G	G	G	G	G	G	G	G	G	G	G	G	G	G	G	G	G	A	A	G	A	G	G	G	G	G	G	G	G	G	G	G	A	G	G
rs46088	G/T	1	49061	-1	22	KSU	110	63	2	0.4453125	T	G	T	T	G	T	G	G	G	G	G	G	T	G	T	G	G	G	K	T	G	G	G	G	G	T	T	T	T	T	T	G	T	T	T	G	G	G	G
rs50813	C/T	1	49061	-1	29	KSU	126	155	4	0.721354167	T	T	T	T	C	T	C	C	T	T	T	T	T	T	T	C	T	T	T	T	T	C	C	T	C	T	C	C	T	T	C	T	T	T	T	T	C	C	T
rs52247	A/G	1	49061	-1	46	KSU	242	30	7	0.690104167	A	A	A	A	A	A	A	A	A	A	A	A	A	A	A	A	A	A	A	A	A	A	A	A	A	A	A	A	A	A	A	A	A	A	A	A	A	A	A
rs52376	C/T	1	49061	-1	36	KSU	31	329	9	0.9140625	T	T	T	T	T	T	T	T	T	T	T	T	T	T	T	T	T	T	T	T	T	T	T	T	T	T	T	T	T	T	T	T	T	T	T	T	T	T	T
rs52594	A/G	1	49061	-1	37	KSU	27	233	2	0.671875	G	G	G	G	G	G	A	G	G	G	G	G	G	G	G	G	G	G	G	G	G	G	A	G	A	G	G	G	G	G	G	G	G	G	G	G	G	G	G
rs52595	T/G	1	49061	-1	60	KSU	27	233	2	0.671875	G	G	G	G	G	G	T	G	G	G	G	G	G	G	G	G	G	G	G	G	G	G	T	G	T	G	G	G	G	G	G	G	G	G	G	G	G	G	G
rs52694	G/C	1	49061	-1	33	KSU	82	61	0	0.372395833	C	G	C	C	G	C	G	G	C	C	C	C	C	C	C	G	C	C	C	C	C	G	G	C	G	G	C	G	C	C	G	C	C	C	C	G	G	G	C
rs52695	C/G	1	49061	-1	33	KSU	61	75	0	0.354166667	C	G	C	C	G	C	G	G	C	C	C	C	C	C	C	G	C	C	C	C	C	G	G	C	G	G	C	G	C	C	G	C	C	C	C	G	G	G	C
rs54273	C/T	1	49061	-1	51	KSU	43	239	4	0.723958333	T	T	T	T	T	T	T	T	T	C	C	T	C	T	T	T	C	T	Y	T	T	T	T	T	T	T	T	T	T	T	T	T	T	T	T	T	T	C	T
rs54330	C/G	1	49061	-1	11	KSU	57	300	13	0.895833333	G	G	G	G	G	G	G	G	G	G	G	G	G	G	G	G	G	G	G	G	G	C	C	G	C	G	G	G	G	G	G	G	G	G	G	G	C	G	G
rs5665	C/T	1	49061	-1	19	KSU	42	157	2	0.513020833	T	C	T	T	T	T	T	T	T	T	T	T	T	T	T	T	T	T	T	T	T	T	T	T	T	T	T	T	T	T	T	T	T	T	T	T	T	T	T
rs57920	A/G	1	49061	-1	37	KSU	19	193	2	0.546875	G	G	G	G	G	G	G	G	G	G	G	G	G	G	G	G	G	G	G	G	G	G	G	G	G	G	G	G	G	G	G	G	G	G	G	G	G	G	G
rs58955	T/C	1	49061	-1	28	KSU	66	35	0	0.263020833	T	T	T	T	C	T	C	C	C	C	C	C	T	C	T	C	C	C	T	T	C	T	T	C	T	T	T	T	T	T	T	C	T	T	T	C	T	C	C
rs59195	C/T	1	49061	-1	28	KSU	35	53	0	0.229166667	T	T	T	T	C	T	C	C	C	C	C	C	T	C	T	C	C	C	T	T	C	T	T	C	T	T	T	T	T	T	T	C	T	T	T	C	T	C	C
rs59196	C/T	1	49061	-1	57	KSU	43	45	0	0.229166667	T	C	T	T	C	T	C	C	C	C	C	C	T	C	T	C	C	C	T	T	C	T	T	C	T	T	T	T	T	T	T	C	T	T	T	C	T	C	C
rs60267	G/T	1	49061	-1	23	KSU	196	108	16	0.75	G	G	G	G	T	G	T	T	T	T	T	T	G	T	G	T	T	T	G	G	T	G	G	T	G	G	G	G	G	G	G	T	G	G	G	T	G	T	T
rs60268	G/T	1	49061	-1	23	KSU	193	108	16	0.7421875	G	G	G	G	T	G	T	T	T	T	T	T	G	T	G	T	T	T	G	G	T	G	G	T	G	G	G	G	G	G	G	T	G	G	G	T	G	T	T
rs60390	A/G	1	49061	-1	19	KSU	317	66	16	0.955729167	A	A	A	A	A	A	A	A	A	A	A	A	A	A	A	A	A	A	A	A	A	G	G	A	G	A	A	A	A	A	A	A	A	A	A	A	G	A	A
rs61062	C/G	1	49061	-1	20	KSU	112	239	12	0.8828125	C	G	C	C	G	C	G	G	G	G	G	G	C	G	C	G	G	G	S	C	G	G	G	G	G	C	C	C	C	C	C	G	C	C	C	G	G	G	G
rs62429	A/G	1	49061	-1	18	KSU	103	249	16	0.875	G	A	G	G	G	G	G	G	G	G	G	G	G	G	G	G	G	G	G	G	G	A	A	G	A	G	G	G	G	G	G	G	G	G	G	G	A	G	G
rs64187	G/T	1	49061	-1	23	KSU	235	115	17	0.8671875	G	G	G	G	T	G	T	T	T	T	T	T	G	T	G	T	T	T	K	G	T	G	G	T	G	G	G	G	G	G	G	T	G	G	G	T	G	T	T
rs64188	A/G	1	49061	-1	37	KSU	142	32	1	0.450520833	A	G	A	A	A	A	A	A	A	A	A	A	A	A	A	A	A	A	A	A	A	A	A	A	A	A	A	A	A	A	A	A	A	A	A	A	A	A	A
rs64189	G/T	1	49061	-1	46	KSU	173	68	6	0.611979167	G	G	G	G	G	G	G	G	G	G	G	G	G	G	G	G	G	G	G	G	G	T	T	G	T	G	G	G	G	G	G	G	G	G	G	G	T	G	G
rs65217	A/G	1	49061	-1	38	KSU	278	50	11	0.825520833	A	A	A	A	A	A	G	G	A	A	A	A	A	A	A	G	A	A	A	A	A	A	A	A	A	R	A	G	A	A	A	A	A	A	A	G	A	G	A
rs8582	C/T	1	49061	-1	12	KSU	126	252	19	0.934895833	T	T	T	T	C	T	C	C	C	C	Y	C	T	C	T	C	C	C	C	T	C	T	T	C	T	T	T	T	T	T	T	C	T	T	T	C	T	C	C
rs8583	C/G	1	49061	-1	25	KSU	126	252	19	0.934895833	G	G	G	G	C	G	C	C	C	C	S	C	G	C	G	C	C	C	C	G	C	G	G	C	G	G	G	G	G	G	G	C	G	G	G	C	G	C	C
rs8584	G/A	1	49061	-1	31	KSU	126	252	19	0.934895833	A	A	A	A	G	A	G	G	G	G	R	G	A	G	A	G	G	G	G	A	G	A	A	G	A	A	A	A	A	A	A	G	A	A	A	G	A	G	G
rs9101	C/T	1	49061	-1	21	KSU	293	48	6	0.872395833	C	C	C	C	C	C	C	C	C	C	C	C	C	C	C	C	C	C	C	C	C	T	T	C	T	C	C	C	C	C	C	C	C	C	C	C	T	C	C
rs10478	C/G	1	49630	-1	19	KSU	153	23	4	0.447916667	C	C	C	C	C	C	C	C	C	C	C	C	C	C	C	C	C	C	C	C	C	C	C	C	C	C	C	C	C	C	C	C	C	C	C	C	C	C	C
rs10479	A/G	1	49630	-1	43	KSU	153	23	4	0.447916667	A	A	A	A	A	A	A	A	A	A	A	A	A	A	A	A	A	A	A	A	A	A	A	A	A	A	A	A	A	A	A	A	A	A	A	A	A	A	A
rs13970	C/G	1	49630	-1	7	KSU	236	30	10	0.666666667	C	C	C	C	C	C	C	C	C	C	C	C	C	C	C	C	C	C	C	C	C	C	C	C	C	C	C	C	C	C	C	C	C	C	C	C	C	C	C
rs21166	A/G	1	49630	-1	48	KSU	25	192	2	0.559895833	G	G	G	G	G	G	G	G	G	G	G	G	G	G	G	G	G	G	G	G	G	A	A	G	A	G	G	G	G	G	G	G	G	G	G	G	A	G	G
rs28073	C/T	1	49630	-1	57	KSU	30	70	0	0.260416667	T	T	T	T	T	T	T	T	T	T	T	T	T	T	T	T	T	T	T	T	T	T	T	T	C	T	T	T	T	T	T	T	T	T	T	T	T	T	T
rs28074	T/C	1	49630	-1	58	KSU	30	70	0	0.260416667	C	C	C	C	C	C	C	C	C	C	C	C	C	C	C	C	C	C	C	C	C	C	C	C	T	C	C	C	C	C	C	C	C	C	C	C	C	C	C
rs10292	C/G	1	50198	-1	53	KSU	134	18	1	0.393229167	C	C	C	C	C	C	C	C	C	C	C	C	C	C	C	C	C	C	C	C	C	C	C	C	C	C	C	C	C	C	C	C	C	C	C	C	C	C	C
rs1522	G/A	1	50198	-1	32	KSU	147	22	4	0.4296875	G	G	G	G	G	G	G	G	G	G	G	G	G	G	G	G	G	G	G	G	G	G	G	G	G	G	G	G	G	G	G	G	G	G	G	G	G	G	G
rs16779	C/T	1	50198	-1	27	KSU	30	327	8	0.908854167	T	T	T	T	C	T	T	T	T	T	T	T	C	C	T	T	T	T	T	T	T	T	T	T	T	Y	T	C	C	T	C	T	C	T	T	T	T	T	T
rs1795	A/C	1	50198	-1	47	KSU	147	191	14	0.84375	C	C	C	C	A	C	A	A	C	C	C	C	C	C	C	A	C	C	C	C	C	A	A	C	A	M	A	A	C	C	A	C	C	C	C	C	A	A	C
rs18001	A/G	1	50198	-1	6	KSU	78	42	1	0.309895833	A	G	G	A	A	A	A	A	A	G	G	G	A	G	A	A	A	G	G	A	G	A	A	G	A	A	A	A	A	A	A	G	A	G	A	A	A	A	G
rs20613	C/G	1	50198	-1	22	KSU	20	136	1	0.403645833	G	G	G	G	G	G	G	G	G	G	G	G	G	G	G	G	G	G	G	G	G	G	G	G	G	G	G	G	G	G	G	G	G	G	G	G	G	G	G
rs21206	A/G	1	50198	-1	13	KSU	129	77	3	0.528645833	A	A	A	A	A	A	A	A	A	A	A	A	G	A	G	G	G	A	A	A	A	A	A	A	G	A	A	A	A	A	A	A	A	G	A	A	A	A	A
rs21207	G/T	1	50198	-1	30	KSU	129	77	3	0.528645833	G	G	G	G	G	G	G	G	G	G	G	G	T	G	T	T	T	G	G	G	G	G	G	G	T	G	G	G	G	G	G	G	G	T	G	G	G	G	G
rs21874	C/G	1	50198	-1	50	KSU	131	264	34	0.940104167	G	G	G	G	C	G	C	G	G	C	G	G	G	G	G	C	G	G	G	G	G	G	C	G	C	C	C	C	S	G	C	G	G	G	G	G	C	C	G
rs22010	T/C	1	50198	-1	22	KSU	223	26	4	0.638020833	T	T	T	T	T	T	T	T	T	T	T	T	T	T	T	T	T	T	T	T	T	T	T	T	T	T	T	T	T	T	T	T	T	T	T	T	T	T	T
rs22011	T/C	1	50198	-1	59	KSU	223	26	4	0.638020833	T	T	T	T	T	T	T	T	T	T	T	T	T	T	T	T	T	T	T	T	T	T	T	T	T	T	T	T	T	T	T	T	T	T	T	T	T	T	T
rs22012	C/T	1	50198	-1	6	KSU	223	26	4	0.638020833	C	C	C	C	C	C	C	C	C	C	C	C	C	C	C	C	C	C	C	C	C	C	C	C	C	C	C	C	C	C	C	C	C	C	C	C	C	C	C
rs2372	A/G	1	50198	-1	51	KSU	145	146	18	0.7109375	G	A	A	G	G	G	A	A	A	G	A	A	G	A	G	G	G	A	G	G	A	A	A	A	A	G	A	G	G	G	G	G	G	A	G	G	A	A	A
rs23832	C/T	1	50198	-1	48	KSU	22	114	0	0.354166667	T	T	T	T	T	C	C	T	T	T	T	T	T	T	T	T	T	T	T	T	T	T	T	T	T	T	T	T	T	T	T	T	T	T	T	T	T	T	T
rs28980	C/T	1	50198	-1	14	KSU	203	14	2	0.559895833	C	C	C	C	C	C	C	C	C	C	C	C	C	C	C	C	C	C	C	C	C	C	C	C	C	C	C	C	C	C	C	C	C	C	C	C	C	C	C
rs28981	C/T	1	50198	-1	39	KSU	203	14	2	0.559895833	C	C	C	C	C	C	C	C	C	C	C	C	C	C	C	C	C	C	C	C	C	C	C	C	C	C	C	C	C	C	C	C	C	C	C	C	C	C	C
rs31546	A/C	1	50198	-1	62	KSU	121	264	22	0.9453125	C	C	C	C	C	C	C	A	C	C	C	C	C	C	C	C	C	C	C	C	C	A	A	C	A	C	A	C	C	C	C	C	C	C	C	C	A	A	C
rs35456	A/G	1	50198	-1	47	KSU	44	62	2	0.270833333	G	A	G	G	A	G	A	A	G	G	G	G	G	G	G	A	G	G	G	G	G	A	A	G	A	A	G	A	R	G	A	G	G	G	G	G	A	A	G
rs37077	C/T	1	50198	-1	49	KSU	245	24	1	0.697916667	C	C	T	C	C	C	C	C	T	T	T	C	C	T	C	C	C	T	T	C	T	C	C	C	C	C	C	C	C	C	C	C	C	C	T	C	C	C	T
rs38699	C/G	1	50198	-1	26	KSU	14	155	1	0.4375	G	G	G	G	G	G	G	G	G	G	G	G	G	G	G	G	G	G	G	G	G	G	G	G	G	G	G	G	G	G	G	G	G	G	G	G	G	G	G
rs40363	A/T	1	50198	-1	24	KSU	28	150	3	0.455729167	T	T	T	T	A	T	A	T	T	T	T	T	T	T	T	T	T	T	T	T	T	T	T	T	T	A	A	A	W	T	A	T	T	T	T	T	T	T	T
rs41656	A/G	1	50198	-1	29	KSU	31	144	2	0.450520833	G	G	G	G	A	G	A	G	G	G	G	G	G	G	G	G	G	G	G	G	G	G	G	G	G	A	G	A	R	G	A	G	G	G	G	G	G	G	G
rs46083	A/G	1	50198	-1	10	KSU	74	35	1	0.28125	A	A	A	A	G	A	G	A	A	A	A	G	A	A	A	A	A	A	A	A	A	A	A	G	A	G	A	G	G	A	G	A	A	A	A	A	A	A	A
rs47522	C/T	1	50198	-1	34	KSU	178	231	33	0.979166667	T	T	T	T	C	T	C	C	T	T	T	T	T	T	T	C	T	T	T	T	T	Y	C	T	C	Y	C	C	T	T	C	T	T	T	T	T	C	C	T
rs48150	A/T	1	50198	-1	27	KSU	30	294	1	0.841145833	T	T	T	T	A	T	A	T	T	T	T	A	T	T	T	T	T	T	T	T	T	T	T	A	T	A	A	A	A	T	A	T	T	T	T	T	T	T	T
rs48548	C/T	1	50198	-1	33	KSU	120	34	5	0.388020833	C	C	C	C	C	C	C	C	C	C	C	C	C	T	C	C	C	C	C	C	C	C	C	C	C	C	T	T	C	C	C	C	C	C	C	C	C	C	C
rs49917	C/T	1	50198	-1	55	KSU	100	15	0	0.299479167	C	C	C	C	T	T	T	C	C	C	C	T	C	T	C	C	C	C	C	C	C	C	C	T	C	T	T	T	T	C	T	C	C	C	C	C	C	C	C
rs50386	C/T	1	50198	-1	42	KSU	156	20	1	0.455729167	C	C	C	C	T	C	T	C	C	C	C	T	C	C	C	C	C	C	C	C	C	C	C	T	C	T	T	T	T	C	T	C	C	C	C	C	C	C	C
rs50966	A/G	1	50198	-1	20	KSU	124	77	2	0.518229167	A	A	A	A	A	A	A	G	A	A	A	A	A	A	A	G	A	A	A	A	A	G	G	A	G	A	A	A	A	A	G	A	A	A	A	A	G	G	A
rs50967	A/C	1	50198	-1	21	KSU	124	77	2	0.518229167	A	A	A	A	A	A	A	C	A	A	A	A	A	A	A	C	A	A	A	A	A	C	C	A	C	A	A	A	A	A	C	A	A	A	A	A	C	C	A
rs50968	G/C	1	50198	-1	42	KSU	199	30	1	0.59375	G	G	G	G	C	G	C	G	G	G	G	G	G	G	G	G	G	G	G	G	G	G	G	G	G	C	C	C	S	G	G	G	G	G	G	G	G	G	G
rs50969	C/G	1	50198	-1	42	KSU	30	77	0	0.278645833	G	G	G	G	C	G	C	G	G	G	G	G	G	G	G	G	G	G	G	G	G	G	G	G	G	C	C	C	S	G	G	G	G	G	G	G	G	G	G
rs52923	A/G	1	50198	-1	33	KSU	287	59	15	0.861979167	A	A	A	A	G	A	A	G	A	A	A	A	A	A	G	A	A	A	A	A	A	A	A	A	A	A	A	A	A	A	A	A	A	A	A	A	G	A	A
rs53158	A/G	1	50198	-1	19	KSU	30	83	0	0.294270833	G	G	G	G	G	G	G	A	G	G	G	G	G	G	G	G	G	G	G	G	G	G	G	G	G	A	G	G	G	A	G	G	G	G	G	G	G	G	G
rs55050	C/G	1	50198	-1	28	KSU	80	52	4	0.333333333	C	G	G	C	C	C	C	C	G	C	G	G	G	G	C	C	C	G	G	C	G	C	C	G	C	C	C	C	C	C	C	G	C	G	G	C	C	G	G
rs55051	T/G	1	50198	-1	30	KSU	80	52	4	0.333333333	T	G	G	T	T	T	T	T	G	T	G	G	G	G	T	T	T	G	G	T	G	T	T	G	T	T	T	T	T	T	T	G	T	G	G	T	T	G	G
rs55906	C/T	1	50198	-1	14	KSU	45	75	0	0.3125	C	C	C	C	C	C	C	T	T	T	T	C	T	C	C	T	C	C	C	C	C	T	T	C	T	C	C	C	C	C	T	C	C	C	C	C	T	C	C
rs55907	A/G	1	50198	-1	43	KSU	45	75	0	0.3125	A	A	A	A	A	A	A	G	G	G	G	A	G	A	A	G	A	A	A	A	A	G	G	A	G	A	A	A	A	A	G	A	A	A	A	A	G	A	A
rs55908	C/T	1	50198	-1	14	KSU	79	57	1	0.3515625	C	C	C	C	C	C	C	C	T	T	C	C	T	C	C	T	C	C	C	C	C	T	T	C	T	C	C	C	C	C	C	C	C	C	C	C	T	C	C
rs55909	A/G	1	50198	-1	42	KSU	79	57	1	0.3515625	A	A	A	A	A	A	A	A	G	G	A	A	G	A	A	G	A	A	A	A	A	G	G	A	G	A	A	A	A	A	A	A	A	A	A	A	G	A	A
rs56068	C/T	1	50198	-1	51	KSU	50	42	0	0.239583333	T	T	T	T	T	T	T	T	T	C	T	T	T	T	T	C	T	T	T	T	T	C	C	T	C	T	T	T	T	T	T	T	T	T	T	T	C	T	T
rs58645	C/G	1	50198	-1	14	KSU	160	17	0	0.4609375	C	C	C	C	C	C	C	C	C	C	C	C	C	C	C	C	C	C	C	C	C	C	C	C	C	C	C	C	C	C	C	C	C	C	C	C	C	C	C
rs58646	C/T	1	50198	-1	9	KSU	177	28	4	0.5234375	C	C	C	C	T	C	T	C	C	C	C	C	C	C	C	T	C	C	C	C	C	C	C	C	C	T	T	T	T	C	T	C	C	C	C	C	C	C	C
rs5945	C/T	1	50198	-1	35	KSU	158	15	2	0.4453125	C	C	C	C	C	C	C	C	C	C	C	C	C	C	C	T	C	C	C	C	C	C	C	C	C	C	C	C	C	C	C	C	C	C	C	C	C	C	C
rs59967	C/T	1	50198	-1	27	KSU	334	9	4	0.8828125	C	C	C	C	C	C	C	C	C	C	C	C	C	C	C	C	C	C	C	C	C	C	C	C	C	C	C	C	C	C	C	C	C	C	C	C	C	C	C
rs60456	G/A	1	50198	-1	32	KSU	43	344	16	0.966145833	A	A	G	A	A	A	A	A	G	G	R	A	G	A	A	A	A	G	R	A	G	A	A	A	A	A	A	A	A	A	A	G	A	A	G	A	A	A	G
rs60785	G/T	1	50198	-1	51	KSU	342	39	10	0.966145833	G	G	G	G	G	G	G	G	G	G	G	G	G	G	G	G	G	G	G	G	G	G	G	G	G	G	G	G	G	G	G	G	G	G	G	G	G	G	G
rs61767	G/T	1	50198	-1	19	KSU	32	310	7	0.872395833	T	T	T	T	T	T	T	T	T	T	T	T	T	T	T	T	T	T	T	T	T	T	T	T	T	T	T	T	T	T	T	T	T	T	T	T	T	T	T
rs62464	G/T	1	50198	-1	15	KSU	147	115	7	0.6640625	G	G	G	G	T	G	T	G	G	T	G	G	G	G	G	T	G	G	G	G	G	T	T	G	T	T	T	T	T	G	T	G	G	G	G	G	T	G	G
rs64343	C/T	1	50198	-1	59	KSU	70	301	12	0.934895833	T	T	T	T	C	T	C	T	T	T	T	T	T	T	T	T	T	T	T	T	T	T	T	C	T	T	C	C	C	T	C	T	T	T	T	T	T	T	T
rs64956	A/G	1	50198	-1	22	KSU	46	64	0	0.286458333	A	A	A	A	A	A	G	A	A	A	A	A	A	A	G	A	G	A	A	A	A	G	G	G	G	A	G	G	G	A	G	A	G	A	A	A	G	A	A
rs7542	C/T	1	50198	-1	34	KSU	245	31	9	0.6953125	C	C	C	C	C	C	C	C	C	C	C	C	C	C	C	C	C	C	C	C	C	C	C	C	C	C	C	C	C	C	C	C	C	C	C	C	C	C	C
rs7812	A/G	1	50198	-1	45	KSU	67	120	2	0.481770833	A	G	G	A	A	A	A	A	G	A	G	G	A	G	A	A	A	G	G	A	G	G	G	G	G	A	A	A	A	A	A	G	A	G	G	A	G	G	G
rs8061	T/C	1	50198	-1	41	KSU	324	11	4	0.861979167	T	T	T	T	T	T	T	T	T	T	T	T	T	T	T	T	T	T	T	T	T	T	T	T	T	T	T	T	T	T	T	T	T	T	T	T	T	T	T
rs8062	C/T	1	50198	-1	41	KSU	11	318	4	0.846354167	T	T	T	T	T	T	T	T	T	T	T	T	T	T	T	T	T	T	T	T	T	T	T	T	T	T	T	T	T	T	T	T	T	T	T	T	T	T	T
rs8518	A/G	1	50198	-1	12	KSU	35	64	1	0.255208333	G	G	G	G	G	G	G	G	G	G	G	G	G	G	G	G	G	A	G	G	G	G	G	G	G	G	G	G	G	G	G	G	G	G	G	G	G	G	G
rs9123	A/G	1	50198	-1	29	KSU	265	31	6	0.755208333	A	A	A	A	A	A	A	A	A	A	A	A	A	A	A	A	A	A	A	A	A	A	A	A	A	A	A	A	A	A	A	A	A	A	A	A	A	A	A
rs13447	T/C	1	50766	-1	29	KSU	181	17	4	0.505208333	T	T	T	T	T	T	T	T	T	T	T	T	T	T	T	T	T	T	T	T	T	T	T	T	T	T	T	T	T	T	T	T	T	T	T	T	T	T	T
rs13448	A/C	1	50766	-1	9	KSU	17	167	3	0.471354167	C	C	C	C	A	C	C	C	C	C	C	A	C	C	C	C	C	C	C	C	C	C	C	C	C	C	A	A	A	C	A	C	C	C	C	C	C	C	C
rs13623	C/T	1	50766	-1	29	KSU	17	167	3	0.471354167	T	T	T	T	T	T	T	T	T	T	T	T	T	T	T	T	T	T	T	T	T	T	T	T	T	T	T	T	T	T	T	T	T	T	T	T	T	T	T
rs25975	A/G	1	50766	-1	33	KSU	48	50	1	0.252604167	A	G	A	A	A	A	G	G	G	G	G	G	A	G	A	A	A	G	G	A	G	A	A	G	A	R	G	A	A	A	A	G	A	G	A	A	A	G	G
rs25976	C/T	1	50766	-1	43	KSU	97	32	2	0.330729167	C	C	C	C	C	C	C	C	C	C	C	C	C	C	C	C	C	C	C	C	C	T	T	C	T	C	C	C	C	C	C	C	C	C	C	C	T	C	C
rs28070	A/T	1	50766	-1	56	KSU	77	45	2	0.3125	A	A	A	A	T	T	A	T	A	A	W	A	T	A	T	A	A	A	A	A	T	A	A	A	A	W	A	T	T	T	T	A	A	A	A	A	A	A	T
rs1700	C/T	1	51334	-1	52	KSU	237	90	13	0.817708333	C	C	T	C	C	C	C	C	C	T	C	C	C	C	T	C	C	C	C	C	C	T	T	T	T	C	C	C	C	C	C	C	C	C	T	T	T	C	T
rs33060	C/T	1	51334	-1	25	KSU	24	188	6	0.536458333	T	T	T	T	T	T	T	T	T	T	T	T	T	T	T	T	T	T	T	T	T	T	T	T	T	T	T	T	T	T	T	T	T	T	T	T	T	T	T
rs41881	C/T	1	51334	-1	33	KSU	179	144	14	0.8046875	T	C	T	T	T	T	C	T	C	T	C	C	T	C	Y	T	T	C	Y	T	C	C	C	C	C	T	T	T	T	T	T	T	T	C	T	T	C	C	C
rs41882	A/G	1	51334	-1	52	KSU	65	116	2	0.466145833	G	G	G	G	G	G	G	G	G	G	G	G	G	G	G	G	G	G	G	G	G	A	A	A	A	G	G	G	G	G	G	G	G	G	G	G	A	G	G
rs43148	A/T	1	51334	-1	6	KSU	149	218	15	0.916666667	A	T	A	A	A	A	T	A	T	A	T	T	A	T	A	A	A	T	W	A	T	T	T	T	T	A	A	A	A	A	W	A	A	T	A	A	T	T	T
rs44570	A/G	1	51334	-1	46	KSU	174	233	35	0.96875	A	G	A	A	A	A	G	A	G	A	G	G	A	G	A	A	A	G	R	A	G	G	G	G	G	A	A	A	A	A	G	A	A	G	A	A	G	G	G
rs47170	C/T	1	51334	-1	46	KSU	47	107	2	0.395833333	T	T	C	T	T	T	T	T	T	C	T	T	T	T	C	T	T	T	T	T	T	C	C	C	C	T	T	T	T	T	T	T	T	T	C	C	C	T	C
rs13942	G/C	1	51903	-1	35	KSU	225	57	8	0.713541667	G	C	G	G	G	G	G	G	G	G	G	G	G	G	G	G	G	G	G	G	G	C	C	G	C	G	G	G	G	G	G	G	G	G	G	G	C	G	G
rs13943	C/A	1	51903	-1	48	KSU	274	23	5	0.760416667	C	C	A	C	C	C	C	C	C	M	C	C	C	C	C	C	C	C	C	C	C	C	C	A	C	C	C	C	C	C	C	C	C	C	A	C	C	C	A
rs13944	A/G	1	51903	-1	6	KSU	225	57	8	0.713541667	A	G	A	A	A	A	A	A	A	A	A	A	A	A	A	A	A	A	A	A	A	G	G	A	G	A	A	A	A	A	A	A	A	A	A	A	G	A	A
rs19123	A/G	1	51903	-1	29	KSU	99	24	1	0.317708333	A	G	A	A	A	A	A	A	A	A	A	A	A	A	A	A	A	A	A	A	A	A	A	A	A	A	A	A	A	A	A	A	A	A	A	A	A	A	A
rs19124	C/G	1	51903	-1	48	KSU	99	24	1	0.317708333	C	G	C	C	C	C	C	C	C	C	C	C	C	C	C	C	C	C	C	C	C	C	C	C	C	C	C	C	C	C	C	C	C	C	C	C	C	C	C
rs5899	A/G	1	51903	-1	28	KSU	107	220	17	0.807291667	G	G	A	G	G	G	G	G	G	A	G	G	G	G	A	G	G	G	G	G	G	A	A	A	A	G	G	G	G	G	R	G	G	G	A	A	A	G	A
rs61983	C/T	1	51903	-1	34	KSU	186	88	9	0.690104167	C	C	T	C	C	C	C	C	C	T	C	C	C	C	T	C	C	C	C	C	C	T	T	T	T	C	C	C	C	C	C	C	C	C	T	T	T	C	T
rs11519	A/G	1	52471	-1	21	KSU	72	22	0	0.244791667	A	A	A	A	A	A	A	A	A	A	A	A	A	A	A	A	A	A	A	A	A	G	G	A	G	A	A	A	A	A	A	A	A	A	A	A	G	A	A
rs11730	C/T	1	52471	-1	43	KSU	190	28	4	0.557291667	C	T	C	C	C	C	C	C	C	C	C	C	C	C	C	C	C	C	C	C	C	C	C	C	C	C	C	C	C	C	C	C	C	C	C	C	C	C	C
rs11731	A/G	1	52471	-1	6	KSU	190	28	4	0.557291667	A	G	A	A	A	A	A	A	A	A	A	A	A	A	A	A	A	A	A	A	A	A	A	A	A	A	A	A	A	A	A	A	A	A	A	A	A	A	A
rs13262	C/T	1	52471	-1	18	KSU	125	83	6	0.526041667	C	C	C	C	C	C	C	C	C	C	C	C	C	C	C	C	C	C	C	C	T	T	T	T	T	T	C	C	T	C	C	T	C	C	C	C	T	C	T
rs20246	A/G	1	52471	-1	18	KSU	240	24	8	0.666666667	A	A	A	A	A	A	A	A	A	A	A	A	A	A	A	A	A	A	A	A	A	G	G	A	A	A	A	A	A	A	A	A	A	A	A	A	G	A	A
rs23696	C/G	1	52471	-1	7	KSU	23	73	0	0.25	C	C	G	G	G	G	G	G	G	G	C	C	G	G	G	C	G	C	S	G	G	C	C	G	C	G	C	G	G	G	S	G	G	G	G	G	C	C	G
rs23697	C/G	1	52471	-1	7	KSU	108	271	20	0.934895833	C	C	G	G	G	G	G	G	G	G	S	C	G	G	G	C	G	C	S	G	G	C	S	G	C	G	C	G	G	G	S	G	G	G	G	G	C	C	G
rs26046	T/C	1	52471	-1	46	KSU	53	49	1	0.263020833	T	C	C	T	T	C	C	C	C	C	T	T	Y	C	C	T	C	T	T	C	T	T	T	T	T	C	T	C	T	C	Y	T	C	C	C	C	T	T	T
rs26047	C/G	1	52471	-1	5	KSU	34	67	0	0.263020833	G	G	G	G	C	G	G	G	G	G	G	G	G	G	G	G	G	G	S	G	G	C	C	G	C	G	G	G	G	G	G	G	G	G	G	G	C	G	G
rs27311	A/C	1	52471	-1	60	KSU	28	146	2	0.447916667	C	A	C	C	C	C	C	C	C	C	C	C	C	C	C	C	C	C	C	C	C	C	C	C	C	C	C	C	C	C	M	C	C	C	C	C	C	C	C
rs31419	A/G	1	52471	-1	40	KSU	79	241	13	0.799479167	G	G	G	G	G	G	G	G	G	G	G	G	G	G	G	G	A	G	G	G	A	G	G	A	G	G	G	G	A	G	G	A	G	G	G	G	G	G	A
rs32637	C/T	1	52471	-1	9	KSU	144	35	1	0.463541667	C	T	T	C	T	C	C	T	C	C	C	C	C	C	C	C	C	C	C	C	C	C	C	T	C	C	C	C	C	C	C	C	C	T	C	C	C	C	C
rs32780	C/T	1	52471	-1	51	KSU	35	248	3	0.729166667	T	C	T	T	T	T	T	T	T	T	T	T	T	T	T	T	T	T	T	T	T	T	T	T	T	T	T	T	T	T	T	T	T	T	T	T	T	T	T
rs32781	C/A	1	52471	-1	53	KSU	51	233	4	0.729166667	A	C	C	A	C	A	A	C	A	A	A	A	A	A	A	A	A	A	A	A	A	A	A	C	A	A	A	A	A	A	A	A	A	A	A	A	A	A	A
rs32782	A/C	1	52471	-1	53	KSU	233	17	2	0.645833333	A	A	C	A	C	A	A	C	A	A	A	A	A	A	A	A	A	A	A	A	A	A	A	C	A	A	A	A	A	A	A	A	A	A	A	A	A	A	A
rs34067	A/G	1	52471	-1	26	KSU	19	139	0	0.411458333	G	A	G	G	G	G	G	G	G	G	G	G	G	G	G	G	G	G	G	G	G	G	G	G	G	G	G	G	G	G	G	G	G	G	G	G	G	G	G
rs34068	C/T	1	52471	-1	27	KSU	158	34	3	0.4921875	C	C	C	C	T	C	T	T	T	C	C	C	C	C	C	C	C	C	C	C	C	C	C	T	C	Y	C	T	C	C	Y	C	C	C	C	C	C	T	C
rs34069	C/T	1	52471	-1	58	KSU	19	139	0	0.411458333	T	C	T	T	T	T	T	T	T	T	T	T	T	T	T	T	T	T	T	T	T	T	T	T	T	T	T	T	T	T	T	T	T	T	T	T	T	T	T
rs34070	C/T	1	52471	-1	27	KSU	139	34	3	0.442708333	C	C	C	C	T	C	T	T	T	C	C	C	C	C	C	C	C	C	C	C	C	C	C	T	C	Y	C	T	C	C	Y	C	C	C	C	C	C	T	C
rs36925	A/G	1	52471	-1	40	KSU	149	26	1	0.453125	A	G	A	A	A	A	A	A	A	A	A	A	A	A	A	A	A	A	A	A	A	A	A	A	A	A	A	A	A	A	A	A	A	A	A	A	A	A	A
rs37010	A/G	1	52471	-1	36	KSU	229	111	23	0.825520833	G	G	A	A	A	A	A	A	A	A	G	G	A	A	A	G	A	G	R	A	A	G	G	A	G	A	G	A	A	A	A	A	A	A	A	A	G	G	A
rs38373	C/T	1	52471	-1	53	KSU	178	212	31	0.934895833	T	T	C	C	C	T	C	C	C	T	T	C	Y	T	T	T	T	T	T	T	C	T	T	T	T	C	C	C	C	T	C	C	T	T	T	T	T	C	C
rs39062	A/G	1	52471	-1	24	KSU	83	62	5	0.364583333	A	G	A	A	A	A	A	G	A	G	A	A	A	A	G	A	A	A	A	A	A	G	G	A	G	A	A	A	A	A	A	G	A	A	G	G	G	A	A
rs40094	A/G	1	52471	-1	53	KSU	88	31	1	0.307291667	G	A	A	A	A	G	A	A	A	G	A	A	G	G	G	A	G	A	A	G	A	A	A	A	A	A	A	A	A	G	A	A	G	G	G	G	A	A	A
rs4035	C/T	1	52471	-1	62	KSU	21	147	0	0.4375	T	T	T	T	T	T	C	T	T	T	T	T	T	T	T	T	C	T	T	T	T	T	T	T	T	T	T	T	T	T	T	T	T	T	T	T	T	T	T
rs40909	A/G	1	52471	-1	19	KSU	30	63	0	0.2421875	G	G	G	G	G	G	G	G	G	G	G	A	G	G	G	G	G	G	G	G	G	A	A	G	A	G	A	G	G	G	G	G	G	G	G	G	A	G	G
rs41173	C/G	1	52471	-1	8	KSU	89	57	0	0.380208333	G	G	C	C	C	C	C	C	C	C	G	C	C	C	C	G	C	G	G	C	C	G	G	C	G	C	C	C	C	C	C	C	C	C	C	C	G	G	C
rs41490	C/T	1	52471	-1	41	KSU	132	26	1	0.408854167	C	C	C	T	C	C	C	C	C	C	C	C	C	C	C	C	C	C	C	C	C	T	T	C	T	C	C	C	C	C	C	C	C	C	C	C	T	C	C
rs41491	G/T	1	52471	-1	9	KSU	20	113	1	0.34375	T	G	T	T	T	T	T	T	T	T	T	T	T	T	T	T	T	T	T	T	T	T	T	T	T	T	T	T	T	T	T	T	T	T	T	T	T	T	T
rs41519	A/G	1	52471	-1	61	KSU	38	311	10	0.8828125	G	A	G	G	G	G	G	G	G	G	G	G	G	G	G	G	G	G	G	G	G	G	G	G	G	G	G	G	G	G	G	G	G	G	G	G	G	G	G
rs42584	A/C	1	52471	-1	62	KSU	242	59	9	0.760416667	C	C	A	A	A	A	A	A	A	A	A	A	A	A	A	A	A	A	A	A	A	A	A	C	A	A	A	A	A	A	A	A	A	A	A	A	A	A	A
rs42914	A/C	1	52471	-1	13	KSU	46	226	9	0.684895833	C	A	C	C	C	C	C	C	C	C	C	C	C	C	C	C	C	C	C	C	C	C	C	C	C	C	C	C	C	C	C	C	C	C	C	C	C	C	C
rs42915	A/T	1	52471	-1	7	KSU	46	226	9	0.684895833	T	A	T	T	T	T	T	T	T	T	T	T	T	T	T	T	T	T	T	T	T	T	T	T	T	T	T	T	T	T	T	T	T	T	T	T	T	T	T
rs49076	A/T	1	52471	-1	15	KSU	50	264	15	0.778645833	T	A	T	T	T	T	T	T	T	T	T	T	T	T	T	T	T	T	T	T	T	T	T	A	T	T	T	T	T	T	T	T	T	T	T	T	T	T	T
rs4954	A/G	1	52471	-1	23	KSU	92	278	22	0.90625	G	A	G	G	G	G	G	A	G	G	G	G	G	G	G	G	G	G	G	G	G	G	G	G	G	G	G	G	G	G	G	G	G	G	G	G	G	G	G
rs4955	A/G	1	52471	-1	45	KSU	92	278	22	0.90625	G	A	G	G	G	G	G	A	G	G	G	G	G	G	G	G	G	G	G	G	G	G	G	G	G	G	G	G	G	G	G	G	G	G	G	G	G	G	G
rs50858	A/G	1	52471	-1	8	KSU	280	88	24	0.895833333	A	G	A	A	A	A	A	G	A	A	A	A	A	A	A	A	A	A	A	A	A	A	A	A	A	A	A	A	A	A	A	A	A	A	A	A	A	A	A
rs52369	C/G	1	52471	-1	8	KSU	121	268	25	0.947916667	C	C	G	G	G	G	G	G	G	G	S	C	G	G	G	C	G	C	S	G	G	C	C	G	C	G	C	G	G	G	G	G	G	G	G	G	C	C	G
rs52616	C/T	1	52471	-1	31	KSU	46	151	2	0.5078125	T	C	T	T	T	T	T	T	T	T	T	T	T	T	T	T	T	T	T	T	T	T	T	T	T	T	T	T	T	T	T	T	T	T	T	T	T	T	T
rs52617	G/C	1	52471	-1	41	KSU	46	151	2	0.5078125	C	G	C	C	C	C	C	C	C	C	C	C	C	C	C	C	C	C	C	C	C	C	C	C	C	C	C	C	C	C	C	C	C	C	C	C	C	C	C
rs52618	C/A	1	52471	-1	54	KSU	79	121	5	0.5078125	A	C	A	A	A	A	A	C	A	A	A	C	A	A	A	A	A	A	A	A	A	C	C	A	C	A	C	A	A	A	A	A	A	A	A	A	C	A	A
rs52619	A/C	1	52471	-1	54	KSU	121	33	3	0.393229167	A	A	A	A	A	A	A	C	A	A	A	C	A	A	A	A	A	A	A	A	A	C	C	A	C	A	C	A	A	A	A	A	A	A	A	A	C	A	A
rs52697	C/G	1	52471	-1	36	KSU	143	112	8	0.643229167	C	G	C	C	C	C	C	C	C	C	C	C	G	C	C	C	C	C	C	C	G	G	G	G	G	C	C	C	G	C	C	G	C	C	C	S	G	C	G
rs53754	A/G	1	52471	-1	48	KSU	114	257	29	0.890625	A	A	G	G	G	R	G	G	G	G	R	A	G	G	G	A	G	A	A	G	G	A	A	G	A	G	A	G	G	G	G	G	G	G	G	G	A	A	G
rs5395	G/A	1	52471	-1	50	KSU	74	35	1	0.28125	G	A	G	G	G	G	G	G	G	G	G	G	G	G	G	G	A	G	G	G	G	A	A	A	A	G	G	G	G	G	G	G	G	G	G	G	A	G	G
rs5396	C/T	1	52471	-1	8	KSU	74	35	1	0.28125	C	T	C	C	C	C	C	C	C	C	C	C	C	C	C	C	T	C	C	C	C	T	T	T	T	C	C	C	C	C	C	C	C	C	C	C	T	C	C
rs55258	A/G	1	52471	-1	22	KSU	35	48	0	0.216145833	G	G	A	A	A	A	A	A	A	A	R	G	A	A	A	G	A	G	R	A	A	G	G	A	G	A	G	A	A	A	A	A	A	A	A	A	G	G	A
rs55259	A/G	1	52471	-1	63	KSU	35	48	0	0.216145833	G	G	A	A	A	A	A	A	A	A	R	G	A	A	A	G	A	G	R	A	A	G	G	A	G	A	G	A	A	A	A	A	A	A	A	A	G	G	A
rs56016	A/G	1	52471	-1	24	KSU	105	69	7	0.434895833	A	G	A	G	A	A	A	A	A	A	A	A	A	A	A	A	A	A	A	A	A	G	G	A	G	A	A	A	A	A	A	A	A	G	A	A	G	A	A
rs56017	G/A	1	52471	-1	54	KSU	167	80	12	0.611979167	G	G	G	G	G	G	G	G	G	G	A	A	A	G	G	A	G	A	R	G	A	G	G	A	G	G	A	G	A	G	G	A	G	G	G	G	G	G	A
rs56018	A/G	1	52471	-1	54	KSU	80	69	5	0.375	A	G	G	G	G	A	G	G	G	A	A	A	A	A	A	A	G	A	A	A	A	G	G	A	G	G	A	G	A	G	G	A	A	G	A	R	G	G	A
rs58072	C/G	1	52471	-1	6	KSU	107	87	8	0.484375	G	G	C	C	C	G	C	C	C	G	G	G	C	G	G	G	C	G	G	G	C	G	G	G	G	C	G	C	C	G	C	C	G	G	G	S	G	C	C
rs804	C/T	1	52471	-1	53	KSU	117	68	3	0.473958333	T	T	C	C	C	C	C	C	C	C	C	T	T	C	C	C	C	C	C	C	T	T	T	T	T	Y	T	C	T	C	C	T	C	C	C	C	T	C	T
rs8550	A/G	1	52471	-1	33	KSU	303	72	21	0.921875	G	A	A	A	A	A	A	A	A	A	A	A	A	A	A	A	A	A	A	A	A	G	G	A	G	A	A	A	A	A	A	A	A	A	A	A	G	A	A
rs8679	C/T	1	52471	-1	57	KSU	209	83	14	0.723958333	T	T	C	C	C	C	C	C	C	C	Y	C	C	C	C	T	C	T	Y	C	C	T	T	C	T	C	C	C	C	T	C	C	C	C	C	C	T	C	C
rs973	C/G	1	52471	-1	18	KSU	249	113	22	0.885416667	C	G	C	G	C	C	C	C	C	C	S	C	C	C	C	G	C	G	S	C	C	G	G	G	G	C	C	C	C	G	C	C	C	C	C	C	G	C	C
rs25499	A/G	1	53608	-1	20	KSU	52	48	0	0.260416667	G	G	A	A	A	A	A	A	A	A	A	A	G	A	A	A	A	A	A	A	G	G	G	G	G	R	A	A	G	A	A	G	A	A	A	A	G	A	G
rs25500	G/A	1	53608	-1	61	KSU	100	33	1	0.34375	G	G	G	G	G	G	G	G	G	G	G	G	A	G	G	G	G	G	G	G	A	G	G	A	G	R	G	G	A	G	G	A	G	G	G	G	G	G	A
rs28237	A/G	1	53608	-1	7	KSU	59	108	2	0.4296875	A	G	G	G	G	G	G	G	G	G	G	G	A	G	G	G	G	G	G	G	A	A	A	A	A	R	G	G	G	G	G	A	G	G	G	G	A	G	A
rs44209	C/G	1	53608	-1	31	KSU	200	195	31	0.947916667	C	C	G	G	G	G	G	G	G	G	G	G	C	G	G	G	G	G	G	G	C	C	C	C	C	S	G	G	C	G	G	C	G	G	G	G	C	G	C
rs130	G/T	1	54745	-1	25	KSU	94	20	0	0.296875	G	G	G	G	G	G	T	G	G	G	G	G	G	G	G	G	G	G	G	G	G	G	T	G	T	G	G	G	G	G	G	G	G	G	G	G	T	G	G
rs16051	C/G	1	54745	-1	33	KSU	103	31	0	0.348958333	C	C	C	C	C	C	C	C	C	C	C	C	C	C	C	C	C	C	C	C	C	G	C	C	C	C	C	C	C	C	C	C	C	C	C	C	C	C	C
rs1901	A/C	1	54745	-1	44	KSU	34	326	13	0.903645833	C	C	C	C	C	C	C	C	C	C	C	C	C	C	C	C	C	C	C	C	C	C	C	C	C	C	C	C	C	C	C	C	C	C	C	C	C	C	C
rs19577	A/G	1	54745	-1	22	KSU	71	55	1	0.325520833	A	G	A	A	A	A	G	A	A	A	A	A	A	A	A	A	A	A	A	A	A	G	G	A	G	A	A	A	A	A	A	A	A	A	A	A	G	A	A
rs19578	T/C	1	54745	-1	35	KSU	71	55	1	0.325520833	T	C	T	T	T	T	C	T	T	T	T	T	T	T	T	T	T	T	T	T	T	C	C	T	C	T	T	T	T	T	T	T	T	C	T	T	C	T	T
rs1958	C/G	1	54745	-1	29	KSU	28	225	8	0.638020833	G	G	G	G	G	G	G	G	G	G	G	G	G	G	G	G	G	G	G	G	G	G	G	G	G	G	G	G	G	G	G	G	G	G	G	G	G	G	G
rs21327	C/T	1	54745	-1	8	KSU	206	63	5	0.6875	C	C	C	C	C	C	C	C	C	C	C	C	C	C	C	C	T	C	C	C	C	T	C	C	C	C	C	C	C	C	C	C	C	C	C	C	C	C	C
rs23002	C/G	1	54745	-1	6	KSU	76	49	2	0.3203125	C	G	C	C	C	C	G	C	C	C	C	C	C	C	C	C	C	C	C	C	C	G	G	C	G	C	C	C	C	C	C	C	C	C	C	C	G	C	C
rs25940	C/T	1	54745	-1	19	KSU	163	17	1	0.466145833	C	C	C	C	C	C	C	C	C	C	T	C	T	C	C	C	C	T	C	C	T	T	C	C	C	Y	C	C	C	T	C	T	C	C	C	C	C	C	T
rs28129	A/C	1	54745	-1	9	KSU	301	77	12	0.953125	A	C	A	A	A	A	C	A	A	A	A	A	A	A	A	A	A	A	A	A	A	A	C	A	C	A	A	A	A	A	A	A	A	M	A	A	C	A	A
rs28569	C/G	1	54745	-1	62	KSU	238	170	35	0.971354167	C	G	C	C	C	C	G	C	C	C	C	C	C	C	C	C	G	C	C	C	C	G	G	C	G	C	C	C	C	C	C	C	C	C	C	C	G	C	C
rs29131	C/T	1	54745	-1	56	KSU	128	22	2	0.385416667	C	T	C	C	C	C	C	C	C	C	C	C	C	C	C	C	C	C	C	C	C	C	T	C	T	C	C	C	C	C	Y	C	C	C	C	C	T	C	C
rs30319	C/G	1	54745	-1	15	KSU	139	215	27	0.8515625	G	C	G	G	G	G	C	G	G	G	C	G	C	G	G	G	G	C	G	G	C	C	G	G	G	C	G	G	G	C	G	C	C	G	G	G	G	G	C
rs32993	C/T	1	54745	-1	54	KSU	33	332	11	0.921875	T	T	T	T	T	T	T	T	T	T	T	T	T	T	T	T	T	T	T	T	T	T	C	T	C	T	T	T	T	T	Y	T	T	T	T	T	C	T	T
rs34733	C/T	1	54745	-1	37	KSU	73	318	22	0.9609375	T	T	T	T	T	T	T	T	T	T	T	T	T	T	T	T	T	T	T	T	T	C	T	T	T	T	T	T	T	T	T	T	T	T	T	T	T	T	T
rs35022	A/G	1	54745	-1	25	KSU	50	326	17	0.934895833	G	A	G	G	G	G	G	G	G	G	G	G	G	G	G	G	G	G	G	G	G	G	G	G	G	G	G	G	G	G	G	G	G	G	G	G	G	G	G
rs35044	A/G	1	54745	-1	33	KSU	182	140	22	0.78125	A	G	A	A	A	A	G	A	A	A	A	A	A	A	A	A	G	A	A	A	A	G	G	A	G	A	A	A	A	A	R	A	A	A	A	A	G	A	A
rs35676	A/G	1	54745	-1	49	KSU	198	53	6	0.638020833	A	A	A	A	A	A	A	A	A	A	A	A	A	A	A	A	G	A	A	A	A	A	G	A	G	A	A	A	A	A	G	A	A	A	A	A	G	A	A
rs35763	A/G	1	54745	-1	24	KSU	78	210	12	0.71875	G	G	A	G	A	A	G	A	G	A	G	A	G	A	A	G	G	G	R	A	G	G	G	G	G	G	A	A	G	G	A	G	G	G	A	A	G	G	G
rs35764	A/C	1	54745	-1	50	KSU	276	28	4	0.78125	A	A	A	A	A	A	A	A	A	A	A	A	A	A	A	A	A	A	A	A	A	A	C	A	C	A	A	A	A	A	A	A	A	A	A	A	C	A	A
rs38349	G/T	1	54745	-1	7	KSU	185	119	14	0.755208333	G	T	G	G	G	G	T	G	G	G	T	G	T	G	G	G	G	T	G	G	T	T	G	G	G	K	G	G	G	T	G	T	G	G	G	G	G	G	T
rs41446	C/T	1	54745	-1	16	KSU	51	68	0	0.309895833	T	C	T	T	T	T	C	T	T	T	T	T	T	T	T	T	T	T	T	T	T	C	C	T	C	T	T	T	T	T	Y	T	T	T	T	T	C	T	T
rs41447	T/C	1	54745	-1	51	KSU	51	68	0	0.309895833	C	T	C	C	C	C	T	C	C	C	C	C	C	C	C	C	C	C	C	C	C	T	T	C	T	C	C	C	C	C	Y	C	C	C	C	C	T	C	C
rs43255	A/G	1	54745	-1	63	KSU	29	327	6	0.911458333	G	G	G	G	G	G	G	G	G	G	G	G	G	G	G	G	G	G	G	G	G	G	A	G	A	G	G	G	G	G	R	G	G	G	G	G	A	G	G
rs45477	C/T	1	54745	-1	38	KSU	182	23	4	0.5234375	C	C	C	C	C	C	C	C	C	C	C	C	C	C	C	C	T	C	C	C	C	C	C	C	C	C	C	C	C	C	C	C	C	C	C	C	C	C	C
rs45481	A/G	1	54745	-1	38	KSU	109	238	21	0.848958333	G	A	G	G	G	G	A	G	G	G	G	G	G	G	G	G	G	G	G	G	G	A	A	G	A	G	G	G	G	G	R	G	G	G	G	G	A	G	G
rs45482	T/C	1	54745	-1	39	KSU	109	238	21	0.848958333	C	T	C	C	C	C	T	C	C	C	C	C	C	C	C	C	C	C	C	C	C	T	T	C	T	C	C	C	C	C	Y	C	C	C	C	C	T	C	C
rs45889	G/T	1	54745	-1	17	KSU	176	131	16	0.7578125	G	T	G	G	G	G	T	G	G	G	T	G	T	G	G	G	G	T	G	G	T	T	G	G	G	G	G	G	G	T	G	T	G	G	G	G	G	G	T
rs45921	C/G	1	54745	-1	55	KSU	27	317	3	0.888020833	G	G	G	G	G	G	G	G	G	G	G	G	G	G	G	G	G	G	G	G	G	G	G	G	G	G	G	G	G	G	G	G	G	G	G	G	G	G	G
rs47335	A/T	1	54745	-1	46	KSU	81	38	0	0.309895833	A	T	A	A	A	A	T	A	A	A	A	A	A	A	A	A	A	A	A	A	A	A	T	A	T	A	A	A	A	A	W	A	A	A	A	A	T	A	A
rs5435	A/G	1	54745	-1	7	KSU	21	146	1	0.432291667	G	G	G	G	G	G	G	G	G	G	G	G	G	G	G	G	G	G	G	G	G	G	A	G	A	G	G	G	G	G	R	G	G	G	G	G	A	G	G
rs54631	A/G	1	54745	-1	15	KSU	320	29	7	0.890625	A	A	A	A	A	A	A	A	A	A	A	A	A	A	A	A	A	A	A	A	A	A	A	A	A	A	A	A	A	A	A	A	A	A	A	A	A	A	A
rs55981	G/T	1	54745	-1	26	KSU	175	18	1	0.5	G	T	G	G	G	G	T	G	G	G	G	G	G	G	G	G	G	G	G	G	G	G	T	G	T	G	G	G	G	G	K	G	G	G	G	G	T	G	G
rs5601	G/T	1	54745	-1	6	KSU	82	46	3	0.325520833	G	T	G	G	G	G	T	G	G	G	G	G	G	G	G	G	G	G	G	G	G	T	T	G	T	G	G	G	G	G	G	G	G	G	G	G	T	G	G
rs5602	G/T	1	54745	-1	6	KSU	172	102	19	0.6640625	G	T	G	G	G	G	T	G	G	G	G	G	G	G	G	G	G	G	G	G	G	T	T	G	T	G	G	G	G	G	K	G	G	G	G	G	T	G	G
rs57042	A/G	1	54745	-1	42	KSU	64	75	7	0.34375	G	G	G	G	G	G	G	G	G	G	A	G	A	G	G	G	A	A	R	G	A	A	G	G	G	A	G	G	G	A	G	A	A	G	G	G	G	G	A
rs58346	A/G	1	54745	-1	35	KSU	236	46	6	0.71875	A	A	A	A	A	A	A	A	A	A	A	A	A	A	A	A	G	A	A	A	A	G	A	A	A	A	A	A	A	A	A	A	A	A	A	A	A	A	A
rs60036	A/C	1	54745	-1	45	KSU	59	314	18	0.924479167	C	C	C	C	C	C	C	C	C	C	C	C	C	C	C	C	A	C	C	C	C	C	C	C	C	C	C	C	C	C	C	C	C	C	C	C	C	C	C
rs60836	C/T	1	54745	-1	33	KSU	159	84	8	0.611979167	C	T	C	C	C	C	T	C	C	C	C	C	C	C	C	C	C	C	C	C	C	T	C	C	C	C	C	C	C	C	C	C	C	C	C	C	C	C	C
rs64072	C/T	1	54745	-1	26	KSU	34	150	2	0.473958333	T	T	T	T	T	T	T	T	T	T	T	T	T	T	T	T	C	T	T	T	T	T	T	T	T	T	T	T	T	T	T	T	T	T	T	T	T	T	T
rs64073	G/C	1	54745	-1	53	KSU	34	150	2	0.473958333	C	C	C	C	C	C	C	C	C	C	C	C	C	C	C	C	G	C	C	C	C	C	C	C	C	C	C	C	C	C	C	C	C	C	C	C	C	C	C
rs8259	A/T	1	54745	-1	40	KSU	157	112	8	0.6796875	A	T	A	A	A	A	T	A	A	A	T	A	T	A	A	A	A	T	W	A	T	T	A	A	A	T	A	A	A	T	A	T	T	A	A	A	A	A	T
rs30786	C/T	1	55314	-1	44	KSU	63	59	1	0.315104167	T	C	T	T	T	T	C	T	T	T	T	T	T	T	T	T	T	T	T	T	T	C	C	T	C	T	T	T	T	T	Y	T	T	T	T	T	C	T	T
rs30787	C/T	1	55314	-1	44	KSU	53	59	0	0.291666667	T	C	T	T	T	T	C	T	T	T	T	T	T	T	T	T	T	T	T	T	T	C	C	T	C	T	T	T	T	T	Y	T	T	T	T	T	C	T	T
rs59214	A/G	1	55314	-1	17	KSU	133	99	12	0.572916667	G	A	G	G	G	G	G	G	G	G	G	G	G	G	G	G	G	G	G	G	G	A	A	G	A	G	G	G	G	G	R	G	G	G	G	G	A	G	G
rs11912	C/T	1	55882	-1	15	KSU	271	130	26	0.9765625	C	C	C	C	T	C	T	C	T	C	C	C	C	C	C	C	C	C	C	C	C	T	T	C	T	Y	C	Y	T	C	T	C	C	C	C	C	T	C	C
rs14995	C/T	1	55882	-1	16	KSU	354	22	5	0.966145833	C	C	C	C	C	C	C	C	C	C	C	C	C	C	C	C	C	C	C	C	C	C	C	C	C	C	C	C	C	C	C	C	C	C	C	C	C	C	C
rs15691	C/T	1	55882	-1	14	KSU	115	24	1	0.359375	C	C	C	C	C	C	C	C	C	C	C	C	C	C	C	C	C	C	C	C	C	C	T	C	T	C	C	C	T	C	T	C	C	C	C	C	T	C	C
rs15849	C/T	1	55882	-1	48	KSU	326	42	9	0.934895833	C	C	C	C	C	C	C	C	C	C	C	C	C	C	C	C	C	C	C	C	C	T	C	C	C	C	C	C	C	C	C	C	C	C	C	C	C	C	C
rs16011	A/G	1	55882	-1	6	KSU	79	57	6	0.338541667	A	G	A	A	A	A	A	A	A	A	A	A	A	A	A	A	A	A	A	A	A	A	G	G	G	A	A	A	A	A	R	A	A	G	A	A	G	A	A
rs21591	A/C	1	55882	-1	7	KSU	59	71	6	0.322916667	M	A	C	C	C	C	A	C	C	C	C	C	C	C	C	A	C	C	A	C	C	C	A	C	A	C	C	C	C	C	M	C	C	A	C	C	A	C	C
rs23317	C/T	1	55882	-1	62	KSU	16	179	2	0.502604167	T	T	T	T	T	T	T	T	T	T	T	T	T	T	T	T	T	T	T	T	T	C	T	T	T	T	T	T	T	T	T	T	T	T	T	T	T	T	T
rs2415	C/T	1	55882	-1	25	KSU	62	277	10	0.856770833	T	C	T	T	T	T	T	T	T	T	T	T	T	T	T	T	T	T	T	T	T	T	T	T	T	T	T	T	T	T	T	T	T	T	T	T	T	T	T
rs2536	A/T	1	55882	-1	34	KSU	232	36	5	0.684895833	A	A	A	A	A	A	A	A	A	A	A	A	A	A	A	A	A	A	A	A	A	T	A	A	A	A	A	A	A	A	A	A	A	A	A	A	A	A	A
rs31810	C/T	1	55882	-1	63	KSU	83	33	2	0.296875	C	C	C	C	T	C	C	C	C	C	C	C	C	C	C	C	C	C	C	C	C	T	C	C	C	C	C	C	C	C	C	C	C	C	C	C	C	C	C
rs31811	A/G	1	55882	-1	9	KSU	83	33	2	0.296875	A	A	A	A	G	A	A	A	A	A	A	A	A	A	A	A	A	A	A	A	A	G	A	A	A	A	A	A	A	A	A	A	A	A	A	A	A	A	A
rs36188	G/T	1	55882	-1	12	KSU	41	135	3	0.450520833	T	G	T	T	T	T	T	T	T	T	T	T	T	T	T	T	T	T	T	T	T	T	G	T	G	T	T	T	T	T	K	T	T	T	T	T	G	T	T
rs36189	G/T	1	55882	-1	12	KSU	94	220	21	0.763020833	T	G	T	T	T	T	T	T	T	T	T	T	T	T	T	T	T	T	T	T	T	T	G	T	G	T	T	T	T	T	K	T	T	T	T	T	G	T	T
rs39186	A/G	1	55882	-1	14	KSU	34	177	5	0.536458333	G	A	G	G	G	G	G	G	G	G	G	G	G	G	G	G	G	G	G	G	G	G	A	G	A	G	G	G	G	G	R	G	G	G	G	G	A	G	G
rs39187	G/T	1	55882	-1	36	KSU	206	18	2	0.578125	G	G	G	G	G	G	G	G	G	G	G	G	G	G	G	G	G	G	G	G	G	G	T	G	T	G	G	G	G	G	K	G	G	G	G	G	T	G	G
rs4168	C/G	1	55882	-1	45	KSU	32	230	6	0.666666667	G	C	G	G	G	G	G	G	G	G	G	G	G	G	G	G	G	G	G	G	G	G	G	G	G	G	G	G	G	G	G	G	G	G	G	G	G	G	G
rs53775	C/T	1	55882	-1	60	KSU	64	302	20	0.901041667	T	C	T	T	T	T	T	T	T	T	T	T	T	T	T	T	T	T	T	T	T	T	T	T	T	T	T	T	T	T	T	T	T	T	T	T	T	T	T
rs55677	A/G	1	55882	-1	63	KSU	52	311	12	0.9140625	G	G	G	G	G	G	G	G	G	G	G	G	G	G	G	G	G	G	G	G	G	A	G	G	G	G	G	G	G	G	G	G	G	G	G	G	G	G	G
rs64996	A/G	1	55882	-1	40	KSU	230	21	2	0.6484375	A	A	A	A	A	A	A	A	A	A	A	A	A	A	A	A	A	A	A	A	A	G	A	A	A	A	A	A	A	A	A	A	A	A	A	A	A	A	A
rs65061	A/G	1	55882	-1	36	KSU	20	235	2	0.658854167	G	G	G	G	G	G	G	G	G	G	G	G	G	G	G	G	G	G	G	G	G	G	G	G	G	G	G	G	G	G	G	G	G	G	G	G	G	G	G
rs65062	G/C	1	55882	-1	44	KSU	282	40	9	0.815104167	G	G	G	G	G	G	G	G	G	G	G	G	G	G	G	G	G	G	G	G	G	C	G	G	G	G	G	G	G	G	G	G	G	G	G	G	G	G	G
rs65063	C/G	1	55882	-1	44	KSU	44	235	8	0.705729167	G	G	G	G	G	G	G	G	G	G	G	G	G	G	G	G	G	G	G	G	G	C	G	G	G	G	G	G	G	G	G	G	G	G	G	G	G	G	G
rs65064	A/G	1	55882	-1	59	KSU	32	235	6	0.6796875	G	G	G	G	G	G	G	G	G	G	G	G	G	G	G	G	G	G	G	G	G	G	A	G	A	R	G	G	G	G	R	G	G	G	G	G	A	G	G
rs9719	A/G	1	55882	-1	10	KSU	27	323	4	0.901041667	G	G	G	G	G	G	G	G	G	G	G	G	G	G	G	G	G	G	G	G	G	G	A	G	A	G	G	G	G	G	A	G	G	G	G	G	A	G	G
rs19073	C/T	1	56450	-1	22	KSU	135	52	3	0.479166667	C	C	C	C	T	C	T	C	C	C	Y	C	T	C	C	C	C	C	C	C	C	T	T	C	T	C	C	T	T	T	Y	C	C	C	C	C	T	C	C
rs37226	G/T	1	56450	-1	18	KSU	43	99	0	0.369791667	T	G	T	T	T	T	G	T	T	T	T	T	T	T	T	T	T	T	T	T	T	G	G	T	G	T	T	T	T	T	K	T	T	T	T	T	G	T	T
rs37227	G/A	1	56450	-1	41	KSU	43	99	0	0.369791667	A	G	A	A	A	A	G	A	A	A	A	A	A	A	A	A	A	A	A	A	A	G	G	A	G	A	A	A	A	A	R	A	A	A	A	A	G	A	A
rs37228	A/G	1	56450	-1	46	KSU	43	99	0	0.369791667	G	A	G	G	G	G	A	G	G	G	G	G	G	G	G	G	G	G	G	G	G	A	A	G	A	G	G	G	G	G	R	G	G	G	G	G	A	G	G
rs6832	A/G	1	56450	-1	34	KSU	90	305	26	0.9609375	G	A	G	G	G	G	A	G	G	G	G	G	G	G	G	G	G	G	G	G	G	G	A	G	A	G	G	G	G	G	R	G	G	G	G	G	A	G	G
rs7192	G/T	1	56450	-1	12	KSU	296	23	6	0.815104167	G	G	G	G	G	G	G	G	G	G	G	G	G	G	G	G	G	G	G	G	G	G	T	G	T	G	G	G	G	G	G	G	G	G	G	G	T	G	G
rs10811	C/T	1	57018	-1	38	KSU	61	37	1	0.252604167	T	C	T	T	C	T	C	T	T	T	Y	T	C	T	T	C	T	T	T	T	C	C	C	T	C	C	T	C	C	C	Y	T	T	T	T	T	C	T	T
rs13774	A/G	1	57018	-1	11	KSU	89	49	2	0.354166667	A	G	A	A	G	A	G	A	A	A	R	A	G	A	A	G	A	A	A	A	A	G	A	A	A	R	A	G	G	G	A	A	A	A	A	A	A	A	A
rs13775	A/G	1	57018	-1	35	KSU	89	49	2	0.354166667	A	G	A	A	G	A	G	A	A	A	R	A	G	A	A	G	A	A	A	A	A	G	A	A	A	R	A	G	G	G	A	A	A	A	A	A	A	A	A
rs13776	G/A	1	57018	-1	41	KSU	107	30	1	0.354166667	G	G	G	G	A	G	A	G	G	G	R	G	A	G	G	A	G	G	G	G	G	A	G	G	G	R	G	A	A	A	G	G	G	G	G	G	G	G	G
rs19189	A/G	1	57018	-1	10	KSU	40	80	1	0.309895833	G	A	G	G	G	G	G	G	G	G	G	G	G	G	G	G	G	G	G	G	G	G	A	G	A	G	G	G	G	G	R	G	G	G	G	G	A	G	G
rs19190	C/T	1	57018	-1	11	KSU	40	80	1	0.309895833	T	C	T	T	T	T	T	T	T	T	T	T	T	T	T	T	T	T	T	T	T	T	C	T	C	T	T	T	T	T	Y	T	T	T	T	T	C	T	T
rs26452	C/G	1	57018	-1	10	KSU	104	62	6	0.416666667	G	G	G	G	C	G	C	G	G	G	S	G	C	G	G	C	G	G	G	G	G	C	G	G	G	C	G	C	C	C	S	G	G	G	G	G	G	G	G
rs29386	C/T	1	57018	-1	58	KSU	14	124	0	0.359375	T	C	T	T	T	T	T	T	T	T	T	T	T	T	T	T	T	T	T	T	T	T	T	T	T	T	T	T	T	T	T	T	T	T	T	T	T	T	T
rs29387	A/G	1	57018	-1	60	KSU	14	124	0	0.359375	G	A	G	G	G	G	G	G	G	G	G	G	G	G	G	G	G	G	G	G	G	G	G	G	G	G	G	G	G	G	G	G	G	G	G	G	G	G	G
rs29388	A/C	1	57018	-1	61	KSU	14	124	0	0.359375	C	A	C	C	C	C	C	C	C	C	C	C	C	C	C	C	C	C	C	C	C	C	C	C	C	C	C	C	C	C	C	C	C	C	C	C	C	C	C
rs43557	A/G	1	57018	-1	38	KSU	29	225	3	0.653645833	G	A	G	G	G	G	G	G	G	G	G	G	G	G	G	G	G	G	G	G	G	G	G	G	G	G	G	G	G	G	G	G	G	G	G	G	G	G	G
rs43558	G/T	1	57018	-1	59	KSU	255	110	23	0.890625	G	G	G	G	T	G	T	G	G	G	K	G	T	G	G	T	G	G	G	G	G	T	G	G	G	K	G	T	T	T	G	G	G	G	G	G	G	G	G
rs61849	C/T	1	57018	-1	23	KSU	52	50	1	0.263020833	T	C	T	T	C	T	C	T	T	T	Y	T	C	T	T	C	T	T	T	T	T	C	C	T	C	Y	T	C	C	C	Y	T	T	T	T	T	C	T	T
rs61850	G/A	1	57018	-1	38	KSU	52	50	1	0.263020833	A	G	A	A	G	A	G	A	A	A	R	A	G	A	A	G	A	A	A	A	A	G	G	A	G	R	A	G	G	G	R	A	A	A	A	A	G	A	A
rs17962	A/G	1	57587	-1	42	KSU	30	60	0	0.234375	A	A	G	A	A	G	A	A	G	A	G	A	G	A	A	A	G	G	A	G	A	G	A	A	A	A	G	A	A	G	R	G	G	A	G	A	A	A	A
rs17963	G/A	1	57587	-1	57	KSU	30	60	0	0.234375	G	G	A	G	G	A	G	G	A	G	A	G	A	G	G	G	A	A	G	A	G	A	G	G	G	G	A	G	G	A	R	A	A	G	A	G	G	G	G
rs65299	A/C	1	57587	-1	45	KSU	41	244	4	0.731770833	C	A	C	C	C	C	C	C	C	C	C	C	C	C	C	C	C	C	C	C	C	C	C	C	C	C	C	C	C	C	C	C	C	C	C	C	C	C	C
rs8804	G/T	1	57587	-1	11	KSU	162	153	13	0.786458333	G	T	T	G	G	T	T	G	T	G	T	G	T	G	G	G	T	T	G	T	G	T	G	G	G	G	T	G	G	T	K	T	T	G	T	G	G	G	G
rs2343	C/T	1	58723	-1	14	KSU	98	107	4	0.5234375	T	T	T	T	C	T	C	T	T	T	Y	T	C	T	T	C	T	T	T	T	T	C	C	T	C	Y	T	C	C	C	C	T	T	T	T	T	C	T	T
rs1417	A/G	1	59291	-1	11	KSU	33	216	1	0.645833333	G	A	G	G	G	G	G	G	G	G	G	G	G	G	G	G	G	G	G	G	G	G	A	G	A	G	G	G	G	G	G	G	G	G	G	G	A	G	G
rs150	C/T	1	59291	-1	9	KSU	225	141	14	0.916666667	C	C	C	C	T	C	T	C	C	C	Y	C	T	C	C	T	C	C	C	C	C	T	C	C	C	Y	C	T	T	T	C	C	C	C	C	C	C	C	C
rs18700	A/G	1	59291	-1	22	KSU	48	45	0	0.2421875	A	A	A	A	G	A	G	A	A	A	G	A	G	A	A	G	A	A	A	A	A	G	A	A	A	G	A	G	G	G	A	A	A	A	A	A	A	A	A
rs18701	T/C	1	59291	-1	51	KSU	48	45	0	0.2421875	T	T	T	T	C	T	C	T	T	T	C	T	C	T	T	C	T	T	T	T	T	C	T	T	T	C	T	C	C	C	T	T	T	T	T	T	T	T	T
rs18702	G/C	1	59291	-1	61	KSU	48	45	0	0.2421875	G	G	G	G	C	G	C	G	G	G	C	G	C	G	G	C	G	G	G	G	G	C	G	G	G	C	G	C	C	C	G	G	G	G	G	G	G	G	G
rs22659	C/T	1	59291	-1	27	KSU	144	18	0	0.421875	C	T	C	C	C	C	C	C	C	C	C	C	C	C	C	C	C	C	C	C	C	C	C	C	C	C	C	C	C	C	C	C	C	C	C	C	C	C	C
rs22660	G/A	1	59291	-1	43	KSU	144	18	0	0.421875	G	A	G	G	G	G	G	G	G	G	G	G	G	G	G	G	G	G	G	G	G	G	G	G	G	G	G	G	G	G	G	G	G	G	G	G	G	G	G
rs24826	C/T	1	59291	-1	16	KSU	69	46	1	0.296875	C	C	C	C	T	C	T	C	C	C	Y	C	T	C	C	T	C	C	C	C	C	T	C	C	C	Y	C	T	T	T	C	C	C	C	C	C	C	C	C
rs37035	A/G	1	59291	-1	16	KSU	148	46	4	0.494791667	A	A	A	A	A	A	A	A	A	A	A	A	A	A	A	A	A	A	A	A	A	A	A	A	A	A	A	A	G	G	A	A	A	A	A	A	A	A	A
rs39121	A/G	1	59291	-1	13	KSU	88	44	0	0.34375	A	A	A	A	G	A	G	A	A	A	A	A	G	A	A	G	A	A	A	A	A	G	A	A	A	A	A	G	G	G	A	A	A	A	A	A	A	A	A
rs40195	A/G	1	59291	-1	33	KSU	16	161	1	0.458333333	G	A	G	G	G	G	G	G	G	G	G	G	G	G	G	G	G	G	G	G	G	G	G	G	G	G	G	G	G	G	G	G	G	G	G	G	G	G	G
rs40196	A/G	1	59291	-1	33	KSU	30	207	5	0.604166667	G	A	G	G	G	G	G	G	G	G	G	G	G	G	G	G	G	G	G	G	G	G	G	G	G	G	G	G	G	G	G	G	G	G	G	G	G	G	G
rs47027	C/T	1	59291	-1	50	KSU	38	90	2	0.328125	T	C	T	T	T	T	T	T	T	T	T	T	T	T	T	T	T	T	T	T	T	T	C	T	C	T	T	T	T	T	Y	T	T	T	T	T	C	T	T
rs49058	A/C	1	59291	-1	29	KSU	98	123	6	0.559895833	A	C	A	A	C	A	C	A	A	A	M	A	C	A	A	C	A	A	A	A	A	C	C	A	C	M	A	C	C	C	M	A	A	A	A	M	C	A	A
rs55102	C/G	1	59291	-1	11	KSU	129	127	7	0.6484375	G	G	G	G	C	G	C	G	G	G	G	G	C	G	G	C	G	G	G	G	G	C	G	G	G	S	G	C	C	C	G	G	G	G	G	G	G	G	G
rs57161	G/T	1	59291	-1	39	KSU	177	128	18	0.747395833	G	G	G	G	T	G	T	G	G	G	K	G	K	G	G	T	G	G	G	G	G	T	G	G	G	T	G	T	T	T	K	G	G	G	G	G	G	G	G
rs61297	C/T	1	59291	-1	63	KSU	149	50	7	0.5	C	T	C	C	C	C	C	C	C	C	C	C	C	C	C	C	C	C	C	C	C	C	C	C	C	C	C	C	C	C	C	C	C	C	C	C	C	C	C
rs22150	C/T	1	60428	-1	41	KSU	21	198	6	0.5546875	T	T	T	T	T	T	T	T	T	T	T	T	T	T	T	T	T	T	T	T	T	T	C	T	C	T	T	T	T	T	Y	T	T	T	T	T	C	T	T
rs52477	A/G	1	60428	-1	45	KSU	292	31	9	0.817708333	A	G	A	A	A	A	A	A	A	A	A	A	A	A	A	A	A	A	A	A	A	A	A	A	A	A	A	A	A	A	A	A	A	A	A	A	A	A	A
rs56232	C/T	1	60428	-1	62	KSU	23	224	5	0.630208333	T	T	T	T	T	T	T	T	T	T	T	T	T	T	T	T	T	T	T	T	T	T	C	T	C	T	T	T	T	T	Y	T	T	T	T	T	C	T	T
rs58968	C/T	1	60428	-1	24	KSU	60	64	3	0.315104167	C	T	C	C	T	C	T	C	C	C	Y	C	Y	C	C	T	C	C	C	C	C	T	T	C	T	T	C	T	T	T	T	C	C	C	C	C	T	C	C
rs45125	C/G	1	60996	-1	34	KSU	81	41	1	0.315104167	C	G	C	C	C	C	C	C	C	C	C	C	C	C	C	C	C	C	C	C	C	C	C	C	C	C	C	C	C	C	C	C	C	C	C	C	C	C	C
rs13505	C/G	1	61564	-1	50	KSU	279	23	1	0.783854167	C	C	C	C	C	C	C	C	C	C	C	C	C	C	C	C	C	C	C	C	C	C	G	C	G	C	C	C	C	C	C	C	C	C	C	C	G	C	C
rs13902	A/G	1	61564	-1	14	KSU	149	14	0	0.424479167	A	A	A	A	A	A	A	A	A	A	A	A	A	A	A	A	A	A	A	A	A	A	G	A	G	A	A	A	A	A	R	A	A	A	A	A	G	A	A
rs13903	A/G	1	61564	-1	48	KSU	149	14	0	0.424479167	A	A	A	A	A	A	A	A	A	A	A	A	A	A	A	A	A	A	A	A	A	A	G	A	G	A	A	A	A	A	R	A	A	A	A	A	G	A	A
rs13904	G/T	1	61564	-1	49	KSU	134	15	0	0.388020833	G	T	G	G	G	G	G	G	G	G	G	G	G	G	G	G	G	G	G	G	G	G	G	G	G	G	G	G	G	G	G	G	G	G	G	G	G	G	G
rs16310	A/G	1	61564	-1	35	KSU	82	119	1	0.520833333	A	A	G	G	G	G	A	A	G	G	G	G	R	G	G	A	G	G	G	A	G	A	A	G	A	A	G	A	A	G	A	G	G	G	G	G	A	G	G
rs16451	C/T	1	61564	-1	24	KSU	78	20	0	0.255208333	C	C	C	C	C	C	C	C	C	C	C	C	C	C	C	C	C	C	C	C	C	C	C	C	C	C	C	C	C	C	C	C	C	C	C	C	C	C	C
rs21209	C/T	1	61564	-1	26	KSU	144	13	0	0.408854167	C	C	C	C	C	C	C	C	C	C	C	C	C	C	C	C	C	C	C	C	C	C	T	C	T	C	C	C	C	C	T	C	C	C	C	C	T	C	C
rs21210	C/T	1	61564	-1	26	KSU	174	10	0	0.479166667	C	C	C	C	C	C	C	C	C	C	C	C	C	C	C	C	C	C	C	C	C	C	T	C	T	C	C	C	C	C	T	C	C	C	C	C	T	C	C
rs22636	C/T	1	61564	-1	61	KSU	244	130	14	0.9375	C	T	C	C	C	C	C	C	C	C	C	C	C	C	C	C	C	C	C	C	C	C	T	C	T	C	C	C	C	C	C	C	C	C	C	C	T	C	C
rs24640	C/T	1	61564	-1	14	KSU	235	83	6	0.8125	C	T	C	C	C	C	C	C	C	C	C	C	C	C	C	C	C	C	C	C	C	C	C	C	C	C	C	C	C	C	C	C	C	C	C	C	C	C	C
rs24641	A/C	1	61564	-1	30	KSU	209	28	2	0.611979167	A	A	A	A	A	A	A	A	A	A	A	A	A	A	A	A	A	A	A	A	A	A	C	A	C	A	A	A	A	A	A	A	A	A	A	A	C	A	A
rs26564	C/G	1	61564	-1	6	KSU	68	47	2	0.294270833	C	C	G	C	C	C	C	C	C	C	G	C	C	C	G	G	S	C	G	C	C	G	C	C	C	G	C	G	G	C	C	C	C	C	C	C	C	C	C
rs31234	A/G	1	61564	-1	60	KSU	61	26	0	0.2265625	A	G	A	A	A	A	A	A	A	A	A	A	A	A	A	A	A	A	A	A	A	A	G	A	G	A	A	A	A	A	G	A	A	A	A	A	G	A	A
rs31235	A/G	1	61564	-1	61	KSU	51	57	0	0.28125	A	G	A	A	A	A	A	A	A	A	A	A	A	A	A	A	A	A	A	A	A	A	G	A	G	A	A	A	A	A	G	A	A	A	A	A	G	A	A
rs33018	C/T	1	61564	-1	11	KSU	345	27	5	0.955729167	C	C	C	C	C	C	C	C	C	C	C	C	C	C	C	C	C	C	C	C	C	C	T	C	T	C	C	C	C	C	T	C	C	C	C	C	T	C	C
rs3670	C/T	1	61564	-1	27	KSU	23	260	3	0.729166667	T	T	T	T	T	T	T	T	T	T	T	T	T	T	T	T	T	T	T	T	T	T	C	T	C	T	T	T	T	T	C	T	T	T	T	T	C	T	T
rs44082	G/T	1	61564	-1	50	KSU	95	233	19	0.8046875	T	G	T	T	T	T	T	T	T	T	T	T	T	T	T	T	T	T	T	T	T	T	T	T	T	T	T	T	T	T	T	T	T	T	T	T	T	T	T
rs44083	T/C	1	61564	-1	32	KSU	47	95	2	0.364583333	C	C	C	C	C	C	C	C	C	C	C	C	C	C	C	C	C	C	C	C	C	C	T	C	T	C	T	C	C	C	T	C	C	C	C	C	T	C	C
rs44084	A/G	1	61564	-1	37	KSU	47	95	2	0.364583333	G	G	G	G	G	G	G	G	G	G	G	G	G	G	G	G	G	G	G	G	G	G	A	G	A	G	A	G	G	G	A	G	G	G	G	G	A	G	G
rs44085	G/T	1	61564	-1	50	KSU	140	233	25	0.90625	T	G	T	T	T	T	T	T	T	T	T	T	T	T	T	T	T	T	T	T	T	T	G	T	G	T	G	T	T	T	G	T	T	T	T	T	G	T	T
rs47162	A/G	1	61564	-1	45	KSU	243	27	2	0.697916667	A	A	A	A	A	A	A	A	A	A	A	A	A	A	A	A	A	A	A	A	A	A	G	A	G	A	A	A	A	A	G	A	A	A	A	A	G	A	A
rs49509	A/G	1	61564	-1	59	KSU	28	292	8	0.8125	G	G	G	G	G	G	G	G	G	G	G	G	G	G	G	G	G	G	G	G	G	G	G	G	G	G	G	G	G	G	G	G	G	G	G	G	G	G	G
rs50252	C/T	1	61564	-1	31	KSU	52	117	1	0.4375	T	C	T	T	T	T	T	T	T	T	T	T	T	T	T	T	T	T	T	T	T	T	C	T	C	T	T	T	T	T	T	T	T	T	T	T	C	T	T
rs50253	C/T	1	61564	-1	31	KSU	40	117	1	0.40625	T	C	T	T	T	T	T	T	T	T	T	T	T	T	T	T	T	T	T	T	T	T	T	T	T	T	T	T	T	T	T	T	T	T	T	T	T	T	T
rs52498	C/T	1	61564	-1	45	KSU	41	167	10	0.515625	Y	T	T	T	T	T	T	T	T	T	T	T	C	T	T	C	T	T	T	T	T	T	T	T	T	T	T	T	T	T	T	T	T	T	T	T	T	T	T
rs52650	A/G	1	61564	-1	40	KSU	80	128	16	0.5	A	G	A	A	A	A	A	A	A	A	A	A	A	A	A	A	A	A	A	A	A	A	G	A	G	G	A	G	A	A	R	A	A	A	A	A	G	A	A
rs56182	A/G	1	61564	-1	25	KSU	44	215	8	0.653645833	G	A	G	G	G	G	G	G	G	G	G	G	G	G	G	G	G	G	G	G	G	G	G	G	G	G	G	G	G	G	G	G	G	G	G	G	G	G	G
rs59527	C/T	1	61564	-1	27	KSU	149	33	2	0.46875	C	T	C	C	C	C	C	C	C	C	C	C	C	C	C	C	C	C	C	C	C	C	C	C	C	C	C	C	C	C	C	C	C	C	C	C	C	C	C
rs59978	G/T	1	61564	-1	10	KSU	273	24	1	0.770833333	G	G	G	G	G	G	G	G	G	G	G	G	G	G	G	G	G	G	G	G	G	G	T	G	T	G	G	G	G	G	K	G	G	G	G	G	T	G	G
rs65337	A/G	1	61564	-1	61	KSU	92	33	1	0.322916667	A	G	A	A	A	A	A	A	A	A	A	A	A	A	A	A	A	A	A	A	A	A	A	A	A	A	A	A	A	A	A	A	A	A	A	A	A	A	A
rs21902	A/G	1	62133	-1	22	KSU	106	263	13	0.927083333	G	A	G	G	G	G	G	G	G	G	G	G	G	G	G	G	G	G	G	G	G	G	G	G	G	G	G	G	G	G	G	G	G	G	G	G	G	G	G
rs21903	G/T	1	62133	-1	57	KSU	106	27	1	0.34375	G	G	G	G	G	G	G	G	G	G	G	G	G	G	G	G	G	G	G	G	G	G	T	G	T	G	G	G	G	G	T	G	G	G	G	G	T	G	G
rs21904	A/T	1	62133	-1	57	KSU	241	27	5	0.684895833	A	A	A	A	A	A	A	A	A	A	A	A	A	A	A	A	A	A	A	A	A	A	T	A	T	A	A	A	A	A	W	A	A	A	A	A	T	A	A
rs13317	A/G	1	62701	-1	20	KSU	248	66	11	0.7890625	A	G	A	A	A	A	A	G	A	A	A	A	A	A	A	A	A	A	A	A	A	A	G	A	G	A	A	A	A	A	A	A	A	A	A	A	G	G	A
rs36133	C/T	1	62701	-1	5	KSU	62	279	17	0.84375	T	T	T	T	T	T	T	C	T	T	T	T	T	T	T	T	T	T	T	T	T	T	C	T	C	T	T	T	T	T	T	T	T	T	T	T	C	C	T
rs4668	C/T	1	62701	-1	39	KSU	73	22	0	0.247395833	C	C	C	C	C	C	C	T	C	C	C	C	C	C	C	C	C	C	C	C	C	C	T	C	T	C	C	C	C	C	C	C	C	C	C	C	T	T	C
rs50370	A/G	1	62701	-1	23	KSU	41	189	5	0.5859375	G	A	G	G	G	G	G	A	G	G	G	G	G	G	G	G	G	G	G	G	G	G	G	G	G	G	G	G	G	G	G	G	G	G	G	G	G	A	G
rs50371	G/A	1	62701	-1	32	KSU	234	14	1	0.643229167	G	G	G	G	G	G	G	G	G	G	G	G	G	G	G	G	G	G	G	G	G	G	A	G	A	G	G	G	G	G	G	G	G	G	G	G	A	G	G
rs50372	C/T	1	62701	-1	54	KSU	14	189	3	0.520833333	T	C	T	T	T	T	T	C	T	T	T	T	T	T	T	T	T	T	T	T	T	T	T	T	T	T	T	T	T	T	T	T	T	T	T	T	T	T	T
rs12084	C/T	1	66115	-1	22	KSU	47	156	4	0.518229167	T	C	T	T	T	T	C	T	T	T	T	T	T	T	T	T	C	T	T	T	T	C	T	T	T	T	T	T	T	T	T	T	T	T	T	T	T	T	T
rs12085	C/T	1	66115	-1	22	KSU	87	258	18	0.8515625	T	C	T	T	T	T	C	T	T	T	T	T	T	T	T	T	C	T	T	T	T	C	T	T	T	T	T	T	T	T	T	T	T	T	T	T	T	T	T
rs14982	C/T	1	66115	-1	7	KSU	38	98	0	0.354166667	T	C	T	T	T	T	C	T	T	T	T	T	T	T	T	T	C	T	T	T	T	C	T	T	T	T	T	T	T	T	T	T	T	T	T	T	T	T	T
rs15410	A/G	1	66115	-1	15	KSU	33	70	0	0.268229167	A	G	A	G	G	A	G	A	A	G	G	G	A	G	G	A	G	G	A	G	A	G	G	G	G	R	A	A	G	G	A	A	G	A	G	G	G	A	G
rs17033	C/G	1	66115	-1	47	KSU	88	221	3	0.796875	G	C	G	C	G	G	C	C	G	G	G	G	G	G	G	G	C	C	G	G	G	C	G	G	G	G	G	G	G	G	G	G	G	G	G	G	G	G	G
rs17034	C/G	1	66115	-1	46	KSU	54	83	1	0.354166667	G	C	G	C	G	G	C	C	G	G	G	G	G	G	G	G	C	C	G	G	G	C	G	G	G	G	G	G	G	G	G	G	G	G	G	G	G	G	G
rs17350	G/A	1	66115	-1	34	KSU	167	14	0	0.471354167	G	G	G	G	G	G	G	G	G	G	G	G	G	G	G	G	G	G	G	G	G	G	A	G	A	G	G	G	G	G	G	G	G	G	G	G	A	G	G
rs17351	A/G	1	66115	-1	6	KSU	30	137	0	0.434895833	G	A	G	G	G	G	A	G	G	G	G	G	G	G	G	G	G	G	G	G	G	A	G	G	G	G	G	G	G	G	G	G	G	G	G	G	G	G	G
rs17352	A/G	1	66115	-1	61	KSU	30	137	0	0.434895833	G	A	G	G	G	G	A	G	G	G	G	G	G	G	G	G	G	G	G	G	G	A	G	G	G	G	G	G	G	G	G	G	G	G	G	G	G	G	G
rs19007	A/G	1	66115	-1	35	KSU	36	214	3	0.643229167	G	G	G	G	G	G	G	G	G	G	G	G	G	G	G	G	G	G	G	G	G	G	G	G	G	G	G	G	A	G	G	G	G	G	G	G	G	G	G
rs23356	A/G	1	66115	-1	24	KSU	97	265	17	0.8984375	G	A	G	G	G	G	A	G	G	G	G	G	G	G	G	G	A	G	G	G	G	A	G	G	G	G	G	G	G	G	G	G	G	G	G	G	G	G	G
rs24490	A/G	1	66115	-1	39	KSU	158	54	3	0.544270833	A	G	A	A	A	A	G	A	A	A	A	A	A	A	A	A	G	A	A	A	A	G	A	A	A	A	A	A	A	A	A	A	A	A	A	A	A	A	A
rs24635	A/G	1	66115	-1	55	KSU	42	38	0	0.208333333	G	G	G	G	A	G	G	G	G	A	G	A	G	A	A	G	G	G	A	A	G	G	A	A	A	A	G	G	A	A	R	G	G	G	A	A	A	G	A
rs24636	A/G	1	66115	-1	59	KSU	80	27	1	0.276041667	G	A	G	G	A	G	A	G	G	A	G	A	G	A	A	G	A	G	A	A	G	A	A	A	A	A	G	G	A	A	R	G	G	G	A	A	A	G	A
rs26582	C/G	1	66115	-1	17	KSU	96	281	29	0.90625	G	C	G	G	G	G	C	G	G	G	G	G	G	G	G	G	C	G	G	G	G	C	G	G	G	G	G	G	G	G	G	G	G	G	G	G	G	G	G
rs26583	C/T	1	66115	-1	40	KSU	96	281	29	0.90625	T	C	T	T	T	T	C	T	T	T	T	T	T	T	T	T	C	T	T	T	T	C	T	T	T	T	T	T	T	T	T	T	T	T	T	T	T	T	T
rs28080	G/T	1	66115	-1	13	KSU	205	23	3	0.5859375	G	G	G	G	G	G	G	G	G	G	G	G	G	G	G	G	G	G	G	G	G	G	G	G	G	G	G	G	G	G	G	G	G	G	G	G	G	G	G
rs29245	A/G	1	66115	-1	16	KSU	33	104	3	0.348958333	G	G	G	G	G	G	G	G	G	G	G	G	G	G	G	G	G	G	A	G	G	G	G	G	G	A	G	G	G	G	G	G	G	G	G	G	G	A	G
rs31375	C/G	1	66115	-1	40	KSU	54	47	0	0.263020833	C	C	C	C	G	C	C	C	C	G	C	G	C	G	G	C	C	C	G	G	C	C	G	G	G	S	C	C	G	G	C	C	C	C	G	G	G	C	G
rs32330	A/G	1	66115	-1	34	KSU	14	137	0	0.393229167	G	G	G	G	G	G	G	G	G	G	G	G	G	G	G	G	G	G	G	G	G	G	A	G	A	G	G	G	G	G	G	G	G	G	G	G	A	G	G
rs36795	A/G	1	66115	-1	13	KSU	80	255	12	0.841145833	G	G	G	G	A	G	G	G	G	A	G	A	G	A	A	G	G	G	G	A	G	G	G	A	G	R	G	G	G	A	G	G	G	G	A	A	G	G	A
rs38535	A/C	1	66115	-1	52	KSU	20	112	1	0.341145833	C	C	C	C	C	C	C	C	C	C	C	C	C	C	C	C	C	C	C	C	C	C	C	C	C	C	C	C	C	C	C	C	C	C	C	C	C	C	C
rs38536	C/A	1	66115	-1	57	KSU	20	112	1	0.341145833	A	A	A	A	A	A	A	A	A	A	A	A	A	A	A	A	A	A	A	A	A	A	A	A	A	A	A	A	A	A	A	A	A	A	A	A	A	A	A
rs38537	A/C	1	66115	-1	52	KSU	27	297	5	0.830729167	C	C	C	C	C	C	C	C	C	C	C	C	C	C	C	C	C	C	C	C	C	C	C	C	C	C	C	C	C	C	C	C	C	C	C	C	C	C	C
rs38538	C/A	1	66115	-1	56	KSU	27	297	5	0.830729167	A	A	A	A	A	A	A	A	A	A	A	A	A	A	A	A	A	A	A	A	A	A	A	A	A	A	A	A	A	A	A	A	A	A	A	A	A	A	A
rs39307	A/G	1	66115	-1	58	KSU	340	38	9	0.9609375	A	A	A	A	A	A	G	A	A	A	A	A	A	A	A	A	A	A	A	A	A	A	G	A	G	A	A	A	A	A	R	A	A	A	A	A	G	A	A
rs42354	A/G	1	66115	-1	39	KSU	49	293	10	0.864583333	G	A	G	G	G	G	G	G	G	G	G	G	G	G	G	G	G	G	G	G	G	G	G	G	G	G	G	G	G	G	G	G	G	G	G	G	G	G	G
rs48325	C/T	1	66115	-1	47	KSU	35	110	1	0.375	T	T	T	T	T	T	C	T	T	T	T	T	T	T	T	T	C	T	T	T	T	C	T	T	T	T	T	T	T	T	T	T	T	T	T	T	T	T	T
rs48326	T/C	1	66115	-1	56	KSU	35	110	1	0.375	C	C	C	C	C	C	T	C	C	C	C	C	C	C	C	C	T	C	C	C	C	T	C	C	C	C	C	C	C	C	C	C	C	C	C	C	C	C	C
rs4835	A/G	1	66115	-1	39	KSU	23	274	0	0.7734375	G	G	G	G	G	G	G	G	G	G	G	G	G	G	G	G	G	G	G	G	G	G	A	G	A	G	G	G	G	G	G	G	G	G	G	G	A	G	G
rs51391	C/T	1	66115	-1	12	KSU	101	46	1	0.380208333	C	T	C	C	C	C	T	C	C	C	C	C	C	C	C	C	T	C	C	C	C	T	C	C	C	C	C	C	C	C	C	C	C	C	C	C	C	C	C
rs51392	T/C	1	66115	-1	20	KSU	101	46	1	0.380208333	T	C	T	T	T	T	C	T	T	T	T	T	T	T	T	T	C	T	T	T	T	C	T	T	T	T	T	T	T	T	T	T	T	T	T	T	T	T	T
rs51491	A/G	1	66115	-1	38	KSU	98	37	1	0.348958333	A	G	A	A	A	A	G	A	A	A	A	A	A	A	A	A	G	A	A	A	A	G	A	A	A	A	A	A	A	A	A	A	A	A	A	A	A	A	A
rs55910	C/G	1	66115	-1	24	KSU	20	150	1	0.440104167	G	C	G	G	G	G	G	G	G	G	G	G	G	G	G	G	G	G	G	G	G	G	G	G	G	G	G	G	G	G	G	G	G	G	G	G	G	G	G
rs56398	A/T	1	66115	-1	20	KSU	305	34	5	0.869791667	A	A	A	A	A	A	T	A	A	A	A	A	A	A	A	A	A	A	A	A	A	A	T	A	T	A	A	A	A	A	A	A	A	A	A	A	T	A	A
rs61890	A/G	1	66115	-1	62	KSU	149	195	12	0.864583333	A	G	A	A	G	A	G	A	A	G	A	G	A	G	G	A	A	A	R	G	A	G	G	G	G	R	A	A	G	G	A	A	A	A	G	G	G	A	G
rs62840	A/G	1	66115	-1	55	KSU	156	222	32	0.901041667	A	G	A	A	G	A	G	A	A	G	A	G	A	G	G	A	A	A	G	G	A	G	G	G	G	R	A	A	G	G	G	A	A	A	G	G	G	A	G
rs63652	C/T	1	66115	-1	7	KSU	265	71	19	0.825520833	C	T	C	C	C	C	T	C	C	C	C	C	C	C	C	C	C	C	C	C	C	C	C	C	T	C	C	C	C	C	C	C	C	C	C	C	T	C	C
rs64425	C/T	1	66115	-1	41	KSU	135	59	4	0.494791667	C	C	C	C	T	C	C	C	C	T	C	T	C	T	T	C	C	C	C	T	C	C	T	T	T	Y	C	C	T	T	C	C	C	C	T	T	T	C	T
rs8524	A/G	1	66115	-1	5	KSU	50	222	6	0.692708333	G	G	G	A	G	G	A	G	G	A	A	G	A	A	A	G	A	G	G	G	G	G	G	G	G	G	G	G	G	G	G	G	A	G	G	G	G	G	G
rs32720	C/T	1	66684	-1	15	KSU	96	202	7	0.7578125	T	T	T	T	C	T	T	T	T	C	T	C	T	C	C	T	T	T	T	C	T	T	C	C	C	T	T	T	C	C	T	T	T	T	C	C	C	T	C
rs60665	A/G	1	66684	-1	21	KSU	63	191	3	0.653645833	G	A	G	G	G	G	A	G	G	G	G	G	G	G	G	G	A	G	G	G	G	A	G	G	G	G	G	G	G	G	G	G	G	G	G	G	G	G	G
rs10871	A/G	1	67252	-1	6	KSU	44	247	11	0.729166667	G	G	G	G	G	G	G	G	G	G	G	G	G	G	G	G	G	G	G	G	G	G	G	G	A	G	G	G	G	G	G	G	G	G	G	G	A	G	G
rs30619	C/T	1	67252	-1	14	KSU	189	145	25	0.8046875	T	C	T	C	T	C	C	C	C	C	C	C	C	C	C	C	C	C	T	T	C	C	T	C	T	T	C	C	T	T	T	T	C	C	T	T	T	C	T
rs32237	A/C	1	67252	-1	36	KSU	39	264	6	0.7734375	C	A	C	C	C	C	C	C	C	C	C	C	C	C	C	C	C	C	C	C	C	C	C	C	C	C	C	C	C	C	C	C	C	C	C	C	C	A	C
rs39195	C/T	1	67252	-1	16	KSU	161	158	15	0.791666667	C	T	C	T	T	C	C	C	C	C	T	T	C	T	C	C	T	T	C	C	C	C	T	C	T	C	C	C	T	T	C	C	C	T	C	T	T	C	T
rs39196	C/T	1	67252	-1	32	KSU	161	158	15	0.791666667	C	T	C	T	T	C	C	C	C	C	T	T	C	T	C	C	T	T	C	C	C	C	T	C	T	C	C	C	T	T	C	C	C	T	C	T	T	C	T
rs42236	A/G	1	67252	-1	43	KSU	142	168	5	0.794270833	G	A	G	A	A	G	A	G	G	G	A	A	G	A	G	G	A	A	G	G	G	G	A	G	A	G	G	G	A	A	G	G	G	A	G	A	A	G	A
rs4942	C/G	1	67252	-1	43	KSU	47	91	4	0.348958333	G	C	G	C	C	G	G	G	G	G	C	C	G	C	G	G	C	C	G	G	G	G	C	G	G	C	G	G	C	C	G	G	G	C	G	C	G	G	C
rs49913	A/G	1	67252	-1	53	KSU	279	47	7	0.830729167	A	A	A	A	A	A	A	A	A	A	A	A	A	A	A	A	A	A	A	A	A	A	A	A	G	A	A	A	A	A	A	A	A	A	A	A	G	A	A
rs50522	A/G	1	67252	-1	62	KSU	34	245	12	0.6953125	G	G	G	G	G	A	G	G	G	G	G	G	G	G	A	G	G	G	G	G	G	G	G	G	G	R	A	R	G	G	G	G	G	G	G	G	G	G	G
rs52228	A/G	1	67252	-1	19	KSU	98	52	2	0.385416667	A	A	A	A	A	A	A	A	G	A	G	A	A	G	G	A	G	A	A	A	G	A	A	A	A	A	A	A	A	A	A	A	A	A	A	A	A	A	A
rs5599	C/G	1	67252	-1	57	KSU	132	173	7	0.776041667	C	G	C	G	G	C	C	C	C	C	G	G	C	G	C	C	G	G	C	C	C	C	G	C	G	C	C	C	G	G	C	C	C	G	C	G	G	C	G
rs59926	C/T	1	67252	-1	55	KSU	154	163	9	0.802083333	C	T	C	T	T	C	C	C	C	C	T	T	C	T	C	C	T	T	C	C	C	C	T	C	T	C	C	C	T	T	C	C	C	T	C	T	T	C	T
rs6131	A/G	1	67252	-1	50	KSU	142	124	11	0.6640625	G	A	G	A	A	G	G	G	G	G	A	A	G	A	G	G	A	A	G	G	G	G	A	G	A	G	G	G	A	A	G	G	G	A	G	A	A	G	A
rs62119	C/T	1	67252	-1	56	KSU	53	303	15	0.888020833	T	T	T	T	T	T	T	T	T	T	T	T	T	T	T	T	T	T	T	T	T	T	T	T	C	T	T	T	T	T	T	T	T	T	T	T	C	T	T
rs62120	C/T	1	67252	-1	55	KSU	25	112	1	0.354166667	T	T	T	T	T	T	T	T	T	T	T	T	T	T	T	T	T	T	T	T	T	T	T	T	C	T	T	T	T	T	T	T	T	T	T	T	C	T	T
rs9397	C/G	1	67252	-1	16	KSU	99	106	5	0.520833333	G	C	G	C	C	G	G	G	G	G	C	C	G	C	G	G	C	C	G	G	G	G	C	G	C	G	G	G	C	C	G	G	G	C	G	C	C	G	C
rs6289	T/C	1	67820	-1	32	KSU	289	47	16	0.833333333	T	T	T	T	T	T	T	T	T	T	T	T	T	T	T	T	T	T	T	T	T	T	T	T	C	T	T	T	T	T	T	T	T	T	T	T	C	T	T
rs10411	A/G	1	68388	-1	58	KSU	236	34	3	0.6953125	A	G	A	A	A	A	A	A	A	A	A	A	A	A	A	A	A	A	A	A	A	A	A	A	A	A	A	A	A	A	A	A	A	A	A	A	A	A	A
rs22745	G/T	1	68388	-1	15	KSU	240	23	0	0.684895833	G	G	G	G	T	G	G	G	G	G	G	G	T	G	G	G	G	G	G	G	G	G	G	G	G	G	G	G	T	G	G	G	G	G	G	G	G	G	G
rs23285	G/T	1	68388	-1	18	KSU	59	310	15	0.921875	T	T	T	G	T	T	T	T	T	T	T	T	T	T	T	T	G	T	T	T	T	T	T	T	G	T	T	T	T	T	T	T	T	T	T	T	G	G	T
rs23286	T/C	1	68388	-1	49	KSU	59	310	15	0.921875	C	C	C	T	C	C	C	C	C	C	C	C	C	C	C	C	T	C	C	C	C	C	C	C	T	C	C	C	C	C	C	C	C	C	C	C	T	T	C
rs32628	A/T	1	68388	-1	14	KSU	37	331	11	0.9296875	T	T	T	T	T	T	T	T	T	T	T	T	T	T	T	T	T	T	T	T	T	T	T	T	T	T	T	T	T	T	T	T	T	T	T	T	T	T	T
rs32790	C/T	1	68388	-1	5	KSU	76	75	4	0.3828125	T	C	T	T	T	T	T	T	T	T	T	T	T	T	T	T	T	T	T	T	T	T	T	T	C	T	T	T	T	T	T	T	T	T	T	T	C	T	T
rs32791	T/A	1	68388	-1	62	KSU	147	166	18	0.768229167	A	T	A	T	T	A	A	A	A	A	A	A	T	A	A	A	T	A	T	A	A	A	A	A	T	A	A	A	T	A	A	A	A	A	A	A	T	A	A
rs32792	C/A	1	68388	-1	63	KSU	147	166	18	0.768229167	A	C	A	C	C	A	A	A	A	A	A	A	C	A	A	A	C	A	C	A	A	A	A	A	C	A	A	A	C	A	A	A	A	A	A	A	C	A	A
rs43633	A/G	1	68388	-1	20	KSU	13	211	1	0.580729167	G	G	G	G	A	G	G	G	G	G	G	G	A	G	G	G	G	G	G	G	G	G	G	G	G	G	G	G	G	G	G	G	G	G	G	G	G	G	G
rs43634	G/T	1	68388	-1	25	KSU	13	211	1	0.580729167	T	T	T	T	G	T	T	T	T	T	T	T	G	T	T	T	T	T	T	T	T	T	T	T	T	T	T	T	T	T	T	T	T	T	T	T	T	T	T
rs43635	A/G	1	68388	-1	49	KSU	13	211	1	0.580729167	G	G	G	G	A	G	G	G	G	G	G	G	A	G	G	G	G	G	G	G	G	G	G	G	G	G	G	G	G	G	G	G	G	G	G	G	G	G	G
rs51211	A/G	1	68388	-1	16	KSU	201	90	15	0.71875	A	G	A	A	A	A	A	A	A	A	A	A	A	A	A	A	A	A	A	A	A	A	A	A	G	A	A	A	A	A	A	A	A	A	A	A	G	A	A
rs54582	C/T	1	68388	-1	27	KSU	89	173	16	0.640625	T	C	T	T	T	T	T	T	T	T	T	T	T	T	T	T	T	T	T	T	T	T	T	T	C	T	T	T	T	T	T	T	T	T	T	T	C	T	T
rs57751	C/T	1	68388	-1	55	KSU	25	239	1	0.684895833	T	T	T	T	C	T	T	T	T	T	T	T	C	T	T	T	T	T	T	T	T	T	T	T	T	T	T	T	T	T	T	T	T	T	T	T	T	T	T
rs5934	C/G	1	68388	-1	24	KSU	157	46	2	0.5234375	C	G	C	G	C	C	C	G	C	G	C	C	C	C	C	C	G	C	C	C	C	C	C	C	G	C	C	C	C	C	C	C	C	C	C	C	G	C	C
rs5935	A/G	1	68388	-1	26	KSU	157	46	2	0.5234375	A	G	A	G	A	A	A	G	A	G	A	A	A	A	A	A	G	A	A	A	A	A	A	A	G	A	A	A	A	A	A	A	A	A	A	A	G	A	A
rs5936	A/G	1	68388	-1	28	KSU	134	26	3	0.408854167	A	A	A	A	A	A	A	A	A	A	A	A	A	A	A	A	A	A	G	A	A	A	A	A	A	A	A	G	A	A	A	A	A	A	A	R	A	A	A
rs5979	C/G	1	68388	-1	25	KSU	101	43	2	0.369791667	C	G	C	G	C	C	C	G	C	G	C	C	C	C	C	G	G	C	C	C	C	C	C	C	G	C	C	C	C	C	S	C	C	C	C	C	G	G	C
rs5980	A/G	1	68388	-1	27	KSU	101	43	2	0.369791667	A	G	A	G	A	A	A	G	A	G	A	A	A	A	A	G	G	A	A	A	A	A	A	A	G	A	A	A	A	A	R	A	A	A	A	A	G	G	A
rs60101	A/G	1	68388	-1	28	KSU	134	174	16	0.760416667	G	A	G	A	A	G	G	G	G	G	G	G	A	G	G	G	A	G	A	G	G	G	G	G	A	G	G	G	A	G	G	G	G	G	G	G	A	G	G
rs61724	A/T	1	68388	-1	62	KSU	166	75	10	0.6015625	A	A	A	A	T	A	A	A	A	A	A	A	T	A	A	A	A	A	T	A	A	A	A	A	A	A	A	A	T	A	A	A	A	A	A	A	A	A	A
rs61725	A/C	1	68388	-1	63	KSU	166	75	10	0.6015625	A	A	A	A	C	A	A	A	A	A	A	A	C	A	A	A	A	A	C	A	A	A	A	A	A	A	A	A	C	A	A	A	A	A	A	A	A	A	A
rs7050	A/G	1	68388	-1	22	KSU	36	145	8	0.450520833	G	A	G	G	G	G	G	G	G	G	G	G	G	G	G	G	G	G	G	G	G	G	G	G	G	G	G	G	G	G	G	G	G	G	G	G	G	G	G
rs814	A/G	1	68388	-1	27	KSU	230	104	11	0.841145833	A	G	A	G	A	A	A	A	A	A	A	A	A	A	A	A	G	A	A	A	A	A	G	A	G	A	A	A	A	A	A	A	A	A	A	A	G	A	A
rs47420	C/T	1	70664	-1	61	KSU	136	33	1	0.4375	C	T	C	T	C	C	C	C	C	C	C	C	C	C	C	C	T	C	C	C	C	C	C	C	T	C	C	C	C	C	C	C	C	C	C	C	T	T	C
rs47563	G/A	1	70664	-1	59	KSU	313	47	14	0.901041667	G	G	G	A	G	G	G	G	G	G	G	G	G	G	G	G	G	G	G	G	G	G	G	G	A	G	G	G	G	G	G	G	G	G	G	G	A	A	G
rs47564	A/G	1	70664	-1	59	KSU	47	300	12	0.872395833	G	G	G	A	G	G	G	G	G	G	G	G	G	G	G	G	G	G	G	G	G	G	G	G	A	G	G	G	G	G	G	G	G	G	G	G	A	A	G
rs18484	A/G	1	72939	-1	38	KSU	23	94	1	0.302083333	G	G	G	A	G	G	G	G	G	G	G	G	G	G	G	G	G	G	G	G	G	G	G	G	A	G	G	G	G	G	G	G	G	G	G	G	G	G	G
rs18485	G/T	1	72939	-1	51	KSU	116	67	2	0.471354167	G	G	G	G	G	G	G	T	G	T	G	T	G	T	T	T	G	G	G	T	G	T	G	G	G	T	T	T	T	T	T	G	G	T	G	T	T	T	G
rs20344	A/C	1	72939	-1	34	KSU	45	142	2	0.481770833	C	A	C	A	C	C	C	C	C	C	C	C	C	C	C	C	C	C	C	C	C	C	C	C	A	C	C	C	C	C	C	C	C	C	C	C	A	A	C
rs20345	C/T	1	72939	-1	43	KSU	45	142	2	0.481770833	T	C	T	C	T	T	T	T	T	T	T	T	T	T	T	T	T	T	T	T	T	T	T	T	C	T	T	T	T	T	T	T	T	T	T	T	C	C	T
rs21452	C/T	1	72939	-1	27	KSU	89	35	1	0.3203125	C	C	C	C	C	C	C	T	C	T	C	T	C	T	T	T	C	C	C	T	C	T	C	C	C	T	T	T	T	T	T	C	C	T	C	T	C	C	C
rs24405	T/C	1	72939	-1	32	KSU	43	263	5	0.783854167	C	C	C	T	C	C	C	C	C	C	C	C	C	C	C	C	C	C	C	C	C	C	C	C	T	C	C	C	C	C	C	C	C	C	C	C	C	C	C
rs24910	C/G	1	72939	-1	41	KSU	75	42	0	0.3046875	G	G	G	C	G	G	G	S	G	C	G	C	G	C	C	C	C	G	G	C	G	C	G	G	C	C	C	C	C	C	C	G	G	C	G	C	C	C	G
rs25519	A/C	1	72939	-1	35	KSU	46	275	16	0.794270833	C	M	C	C	C	C	C	C	C	C	C	C	C	C	C	C	C	C	C	C	C	C	C	C	C	C	C	C	C	C	C	C	C	C	C	C	A	C	C
rs26971	A/G	1	72939	-1	16	KSU	107	125	7	0.5859375	G	G	G	G	G	G	G	R	G	A	G	A	G	A	A	A	G	G	R	A	G	A	G	G	G	A	A	A	A	A	A	G	G	A	G	A	G	A	G
rs26972	G/A	1	72939	-1	40	KSU	225	39	4	0.677083333	G	G	G	A	G	G	G	G	G	G	G	G	G	G	G	G	G	G	G	G	G	G	G	G	A	G	G	G	G	G	G	G	G	G	G	G	G	G	G
rs26973	A/G	1	72939	-1	40	KSU	39	125	4	0.416666667	G	G	G	A	G	G	G	G	G	G	G	G	G	G	G	G	G	G	G	G	G	G	G	G	A	G	G	G	G	G	G	G	G	G	G	G	G	G	G
rs27917	C/T	1	72939	-1	9	KSU	188	82	22	0.645833333	C	C	C	C	T	Y	T	C	T	C	T	C	T	C	C	C	T	T	T	C	T	C	T	Y	C	C	C	C	C	C	C	T	T	C	T	C	C	C	T
rs38750	C/G	1	72939	-1	16	KSU	30	238	6	0.682291667	G	G	G	G	C	S	C	G	C	G	C	G	C	G	G	G	C	C	G	G	C	G	C	S	G	G	G	G	G	G	G	C	C	G	C	G	G	G	C
rs38751	C/G	1	72939	-1	22	KSU	30	238	6	0.682291667	G	G	G	G	C	S	C	G	C	G	C	G	C	G	G	G	C	C	G	G	C	G	C	S	G	G	G	G	G	G	G	C	C	G	C	G	G	G	C
rs38752	C/T	1	72939	-1	58	KSU	30	238	6	0.682291667	T	T	T	T	C	Y	C	T	C	T	C	T	C	T	T	T	C	C	T	T	C	T	C	Y	T	T	T	T	T	T	T	C	C	T	C	T	T	T	C
rs38753	A/C	1	72939	-1	36	KSU	238	128	21	0.8984375	C	A	C	A	C	C	C	M	C	A	C	A	C	A	A	A	A	C	M	A	C	A	C	C	A	A	A	A	A	A	A	C	C	A	C	A	A	A	C
rs40723	A/G	1	72939	-1	40	KSU	292	54	16	0.859375	A	A	A	G	A	A	A	A	A	A	A	A	A	A	A	A	A	A	A	A	A	A	A	A	G	A	A	A	A	A	A	A	A	A	A	A	A	A	A
rs40724	A/G	1	72939	-1	42	KSU	292	54	16	0.859375	A	A	A	G	A	A	A	A	A	A	A	A	A	A	A	A	A	A	A	A	A	A	A	A	G	A	A	A	A	A	A	A	A	A	A	A	A	A	A
rs43450	C/T	1	72939	-1	39	KSU	74	36	0	0.286458333	T	C	T	C	T	T	T	Y	T	C	T	C	T	C	C	C	C	T	Y	C	T	C	T	T	C	C	C	C	C	C	C	T	T	C	T	C	C	C	T
rs44320	C/G	1	72939	-1	43	KSU	228	80	6	0.786458333	C	G	C	G	C	C	C	C	C	C	C	C	C	C	C	C	C	C	C	C	C	C	C	C	G	C	C	C	C	C	C	C	C	C	C	C	G	C	C
rs47904	A/G	1	72939	-1	26	KSU	337	36	13	0.9375	A	A	A	G	A	A	A	A	A	A	A	A	A	A	A	A	A	A	A	A	A	A	A	A	G	A	A	A	A	A	A	A	A	A	A	A	A	A	A
rs47905	G/A	1	72939	-1	42	KSU	337	36	13	0.9375	G	G	G	A	G	G	G	G	G	G	G	G	G	G	G	G	G	G	G	G	G	G	G	G	A	G	G	G	G	G	G	G	G	G	G	G	G	G	G
rs9687	C/T	1	72939	-1	16	KSU	133	29	6	0.40625	C	C	C	T	C	C	C	C	C	C	C	C	C	C	C	C	C	C	C	C	C	C	C	C	T	C	C	C	C	C	C	C	C	C	C	C	C	C	C
rs20593	A/G	1	73508	-1	38	KSU	81	234	9	0.796875	A	G	A	G	A	A	G	G	G	G	G	G	A	G	G	G	A	G	G	G	A	G	G	A	G	R	G	A	G	A	A	A	A	G	G	G	G	G	A
rs2911	C/G	1	73508	-1	41	KSU	289	31	7	0.815104167	C	G	C	C	C	C	C	C	C	C	C	C	C	C	C	C	C	C	C	C	C	C	C	C	C	C	C	C	C	C	C	C	C	C	C	C	C	C	C
rs32852	C/T	1	73508	-1	27	KSU	186	43	2	0.591145833	T	C	C	C	C	C	C	T	T	C	T	T	C	T	T	T	C	T	C	T	C	C	C	T	C	T	C	T	C	C	T	C	C	T	C	T	C	T	C
rs3825	A/C	1	73508	-1	28	KSU	57	104	1	0.416666667	C	A	C	A	C	C	C	C	C	C	C	C	C	C	C	C	C	C	M	C	C	C	C	C	A	C	C	C	C	C	C	C	C	C	C	C	C	C	C
rs48614	C/T	1	73508	-1	28	KSU	176	147	24	0.778645833	T	C	T	C	T	T	T	Y	T	C	T	T	T	T	T	C	C	T	Y	T	T	C	T	T	C	T	C	T	C	T	T	T	T	C	T	C	C	C	T
rs50073	C/T	1	73508	-1	39	KSU	165	120	10	0.716145833	T	C	C	C	C	C	C	T	T	C	T	T	C	T	Y	T	C	T	C	T	C	C	C	T	C	T	C	T	C	C	T	C	C	T	C	T	C	T	C
rs50663	A/G	1	73508	-1	28	KSU	144	69	5	0.541666667	A	A	R	A	A	G	A	A	A	A	R	G	G	G	G	A	G	A	A	G	G	A	A	A	A	A	G	A	G	A	A	G	G	A	A	A	A	A	G
rs55648	A/C	1	73508	-1	18	KSU	229	142	27	0.895833333	A	A	M	A	C	A	A	C	C	C	C	A	A	A	A	C	A	C	A	A	A	C	A	A	A	M	A	A	C	A	A	A	A	A	A	C	C	C	A
rs58936	A/G	1	73508	-1	35	KSU	123	210	15	0.828125	A	G	G	G	G	G	G	A	A	G	A	A	G	A	A	A	G	A	G	A	G	G	G	A	G	A	G	A	G	G	A	G	G	A	G	A	G	A	G
rs64417	A/G	1	73508	-1	19	KSU	48	303	10	0.888020833	G	G	A	G	G	A	A	G	G	G	G	G	G	G	G	G	G	G	G	G	A	G	G	G	G	G	G	G	G	G	G	A	G	G	A	G	G	G	A
rs64418	C/T	1	73508	-1	52	KSU	48	303	10	0.888020833	T	T	C	T	T	C	C	T	T	T	T	T	T	T	T	T	T	T	T	T	C	T	T	T	T	T	T	T	T	T	T	C	T	T	C	T	T	T	C
rs64419	T/C	1	73508	-1	53	KSU	48	303	10	0.888020833	C	C	T	C	C	T	T	C	C	C	C	C	C	C	C	C	C	C	C	C	T	C	C	C	C	C	C	C	C	C	C	T	C	C	T	C	C	C	T
rs6882	A/G	1	73508	-1	24	KSU	108	19	0	0.330729167	A	A	G	A	A	G	G	G	G	A	A	A	A	A	A	G	A	G	A	A	G	A	A	A	A	A	A	A	A	A	A	G	A	G	G	G	A	G	G
rs13191	C/T	1	74076	-1	51	KSU	125	29	1	0.3984375	C	C	T	C	T	T	T	C	C	C	T	C	C	C	C	C	C	C	C	C	T	T	C	C	C	C	C	C	C	C	C	T	C	C	T	C	C	C	T
rs13192	A/G	1	74076	-1	6	KSU	32	94	1	0.325520833	G	A	G	G	G	G	G	G	G	G	G	G	G	G	G	G	G	G	G	G	G	G	G	G	G	G	G	G	G	G	G	G	G	G	G	G	G	G	G
rs13193	T/C	1	74076	-1	8	KSU	32	94	1	0.325520833	C	T	C	C	C	C	C	C	C	C	C	C	C	C	C	C	C	C	C	C	C	C	C	C	C	C	C	C	C	C	C	C	C	C	C	C	C	C	C
rs13366	C/T	1	74076	-1	15	KSU	93	18	0	0.2890625	C	C	C	C	C	C	C	C	C	C	C	C	C	C	C	C	T	C	C	C	C	C	T	C	T	C	T	C	C	C	C	C	C	C	C	C	C	C	C
rs13367	C/T	1	74076	-1	41	KSU	93	18	0	0.2890625	C	C	C	C	C	C	C	C	C	C	C	C	C	C	C	C	T	C	C	C	C	C	T	C	T	C	T	C	C	C	C	C	C	C	C	C	C	C	C
rs14410	A/G	1	74076	-1	16	KSU	22	117	0	0.361979167	G	G	A	G	G	A	A	G	G	G	G	G	G	G	G	G	G	G	G	G	A	G	G	G	G	G	G	G	G	G	G	A	G	G	A	G	G	G	A
rs15375	G/A	1	74076	-1	14	KSU	176	39	4	0.549479167	G	A	G	G	G	G	G	G	G	G	G	G	G	G	G	G	G	G	G	G	G	G	G	G	G	G	G	G	G	G	G	G	G	G	G	G	R	G	G
rs15376	C/T	1	74076	-1	7	KSU	98	82	4	0.458333333	T	C	C	C	C	C	C	T	T	C	T	T	C	T	T	T	C	T	Y	T	C	C	C	T	C	T	C	T	C	C	T	C	C	T	C	T	C	T	C
rs18881	C/T	1	74076	-1	13	KSU	292	35	12	0.8203125	C	C	C	C	C	C	C	C	C	C	C	C	C	C	C	C	T	C	C	C	C	C	T	C	T	C	T	C	C	C	C	C	C	C	C	C	C	C	C
rs19155	A/G	1	74076	-1	43	KSU	43	105	1	0.3828125	G	G	G	G	G	G	G	A	A	G	G	G	G	G	G	A	A	A	G	G	G	G	A	G	G	G	G	G	G	G	G	G	G	A	G	A	G	A	G
rs20179	A/G	1	74076	-1	14	KSU	39	82	1	0.3125	G	A	G	G	G	G	G	G	G	G	G	G	G	G	G	G	G	G	G	G	G	G	G	G	G	G	G	G	G	G	G	G	G	G	G	G	R	G	G
rs21427	G/T	1	74076	-1	38	KSU	150	53	1	0.526041667	T	G	G	G	G	G	G	T	T	G	T	T	G	T	T	T	G	T	G	T	G	G	G	T	G	T	G	T	G	G	T	G	G	T	G	T	G	T	G
rs24506	A/G	1	74076	-1	52	KSU	37	230	6	0.6796875	G	G	G	G	G	G	G	G	G	G	G	G	G	G	G	G	A	G	G	G	G	G	A	G	A	G	A	G	G	G	G	G	G	G	G	G	G	G	G
rs24738	C/T	1	74076	-1	63	KSU	201	65	11	0.6640625	C	T	C	C	C	C	C	C	C	C	C	C	C	C	C	C	C	C	C	C	C	C	C	C	C	C	C	C	C	C	C	C	C	C	C	C	C	C	C
rs25944	C/T	1	74076	-1	59	KSU	105	47	3	0.388020833	C	C	T	C	T	C	C	C	C	T	C	C	T	C	C	C	T	C	T	C	C	T	T	C	T	C	T	C	T	T	C	C	T	C	C	C	C	C	C
rs27700	C/T	1	74076	-1	13	KSU	47	76	2	0.315104167	T	T	T	C	T	T	T	C	C	T	T	T	T	T	T	C	C	C	T	T	T	T	C	T	C	T	C	T	T	T	T	T	T	C	T	C	T	C	T
rs28550	C/T	1	74076	-1	51	KSU	94	29	0	0.3203125	C	C	T	C	T	T	T	C	C	T	T	C	T	C	C	C	C	C	T	C	T	T	C	C	C	C	C	C	C	T	C	T	T	C	T	C	C	C	T
rs35843	A/G	1	74076	-1	8	KSU	163	77	1	0.622395833	A	A	A	G	A	A	A	G	G	A	G	A	A	A	A	G	A	G	A	A	A	A	A	A	A	A	A	A	G	A	A	A	A	G	A	G	A	G	A
rs36353	C/T	1	74076	-1	15	KSU	121	54	2	0.450520833	T	C	T	C	T	T	T	C	C	T	C	T	T	T	T	C	C	C	T	T	T	T	C	C	C	C	C	T	C	T	T	T	T	C	T	C	C	C	T
rs37657	A/G	1	74076	-1	33	KSU	26	62	0	0.229166667	G	G	G	G	G	G	G	G	G	G	G	G	G	G	G	G	A	G	A	G	G	G	A	G	A	G	A	G	G	A	G	G	A	G	G	G	G	G	G
rs38262	C/G	1	74076	-1	40	KSU	175	128	11	0.760416667	G	C	C	G	C	C	C	G	G	C	S	G	C	G	G	G	C	G	C	G	C	C	C	G	C	G	C	G	G	C	G	C	C	G	C	G	C	G	C
rs38263	C/G	1	74076	-1	40	KSU	81	58	4	0.3515625	G	C	C	G	C	C	C	G	G	C	G	G	C	G	G	G	C	G	C	G	C	C	C	G	C	G	C	G	G	C	G	C	C	G	C	G	C	G	C
rs46080	C/G	1	74076	-1	15	KSU	49	309	10	0.90625	G	G	G	G	G	C	C	G	G	G	G	G	G	G	G	G	G	G	G	G	C	G	G	G	G	G	G	G	G	G	G	C	G	G	C	G	G	G	C
rs52068	C/T	1	74076	-1	56	KSU	152	120	5	0.6953125	T	C	C	T	C	C	C	T	T	C	Y	T	C	T	T	T	C	T	C	T	C	C	C	T	C	T	C	T	T	C	T	C	C	T	C	T	C	T	C
rs5284	C/T	1	74076	-1	38	KSU	295	84	10	0.9609375	C	C	T	C	T	T	T	C	C	T	T	C	T	C	C	C	C	C	C	C	T	T	C	C	C	C	C	C	C	C	C	T	C	C	T	C	C	C	T
rs58048	A/G	1	74076	-1	14	KSU	46	102	4	0.375	A	G	G	A	G	G	G	A	A	G	A	A	G	A	A	A	G	A	G	A	G	G	G	A	G	A	G	A	A	G	A	G	G	A	G	A	G	A	G
rs58049	C/T	1	74076	-1	35	KSU	144	25	1	0.4375	C	C	C	C	C	C	C	C	C	C	C	C	C	C	C	C	T	C	T	C	C	C	T	C	T	C	T	C	C	T	C	C	T	C	C	C	C	C	C
rs59831	A/G	1	74076	-1	53	KSU	158	109	10	0.669270833	G	A	A	G	A	A	A	G	G	A	A	G	A	G	G	G	A	G	R	G	A	A	A	G	A	G	A	G	G	A	G	A	A	G	A	G	A	G	A
rs60703	A/G	1	74076	-1	22	KSU	79	160	5	0.609375	A	G	G	A	G	G	G	A	A	G	A	A	G	A	A	A	G	A	G	A	G	G	G	A	G	A	G	A	A	G	A	G	G	A	G	A	G	A	G
rs60704	A/G	1	74076	-1	44	KSU	135	20	0	0.403645833	A	A	A	G	A	R	A	A	A	A	A	A	A	A	A	A	A	A	A	A	A	A	A	A	A	A	A	A	A	A	A	A	A	A	A	A	A	A	A
rs61395	A/G	1	74076	-1	10	KSU	37	248	9	0.71875	G	G	G	G	G	G	G	G	G	G	G	G	G	G	G	G	A	G	G	G	G	G	A	G	A	G	A	G	G	G	G	G	G	G	G	G	G	G	G
rs61396	A/C	1	74076	-1	11	KSU	276	94	13	0.9296875	A	A	C	A	C	C	C	A	A	C	M	A	C	A	A	A	A	A	C	A	C	C	A	A	A	A	A	A	A	C	A	C	C	A	C	A	A	A	C
rs61397	G/A	1	74076	-1	13	KSU	276	94	13	0.9296875	G	G	A	G	A	A	A	G	G	A	R	G	A	G	G	G	G	G	A	G	A	A	G	G	G	G	G	G	G	A	G	A	A	G	A	G	G	G	A
rs61417	C/T	1	74076	-1	20	KSU	294	51	18	0.8515625	T	C	C	C	C	C	C	C	C	C	C	C	C	C	C	C	C	C	C	C	C	C	C	T	C	C	C	C	C	C	C	C	C	C	C	C	C	C	C
rs61418	A/G	1	74076	-1	43	KSU	294	51	18	0.8515625	G	A	A	A	A	A	A	A	A	A	A	A	A	A	A	A	A	A	A	A	A	A	A	G	A	A	A	A	A	A	A	A	A	A	A	A	A	A	A
rs62339	A/G	1	74076	-1	41	KSU	42	45	0	0.2265625	A	G	A	G	A	A	A	A	A	A	A	A	A	A	A	A	G	A	A	A	A	A	G	A	G	A	G	A	A	A	A	A	A	A	A	A	G	A	A
rs6775	C/T	1	74076	-1	59	KSU	323	49	16	0.927083333	C	C	C	C	C	C	C	C	C	C	C	C	C	C	C	C	C	C	C	C	C	C	T	C	T	C	T	C	C	C	C	C	C	C	C	C	C	C	C
rs6776	C/T	1	74076	-1	11	KSU	234	21	1	0.661458333	C	C	C	C	C	C	C	C	C	C	C	T	C	T	T	C	C	C	C	T	C	C	C	C	C	T	C	T	C	C	T	C	C	C	C	C	C	C	C
rs11204	C/T	1	75213	-1	44	KSU	284	35	13	0.796875	C	T	C	C	C	C	C	C	C	C	C	C	C	C	C	C	C	C	C	C	C	C	C	C	C	C	C	C	C	C	Y	C	C	C	C	C	C	C	C
rs19311	A/G	1	75213	-1	38	KSU	123	251	25	0.908854167	G	A	G	G	A	G	G	G	G	G	G	G	G	G	G	G	A	G	G	G	G	G	A	G	A	G	A	G	G	G	R	G	G	G	G	G	A	G	G
rs20657	A/G	1	75213	-1	51	KSU	233	36	9	0.677083333	A	G	A	A	A	A	A	A	A	A	A	A	A	A	A	A	A	A	A	A	A	A	A	A	A	A	A	A	A	A	A	A	A	A	A	A	A	A	A
rs21293	C/T	1	75213	-1	27	KSU	123	59	4	0.463541667	C	T	C	T	T	C	C	C	C	C	C	C	C	C	C	C	T	C	C	C	C	C	T	C	T	C	T	C	C	C	C	C	C	C	C	C	T	C	C
rs23063	C/T	1	75213	-1	15	KSU	237	33	3	0.6953125	C	T	C	C	C	C	C	C	C	C	C	C	C	C	C	C	C	C	C	C	C	C	C	C	C	C	C	C	C	C	C	C	C	C	C	C	C	C	C
rs23064	C/T	1	75213	-1	7	KSU	237	33	3	0.6953125	C	T	C	C	C	C	C	C	C	C	C	C	C	C	C	C	C	C	C	C	C	C	C	C	C	C	C	C	C	C	C	C	C	C	C	C	C	C	C
rs23687	A/T	1	75213	-1	35	KSU	32	201	4	0.596354167	T	A	T	T	T	T	T	T	T	T	T	T	T	T	T	T	T	T	T	T	T	T	T	T	T	T	T	T	T	T	T	T	T	T	T	T	T	T	T
rs24066	A/G	1	75213	-1	55	KSU	22	177	2	0.513020833	G	A	G	G	G	G	G	G	G	G	G	G	G	G	G	G	G	G	G	G	G	G	G	G	G	G	G	G	G	G	G	G	G	G	G	G	G	G	G
rs24747	G/T	1	75213	-1	52	KSU	30	175	3	0.526041667	T	G	T	T	T	T	T	T	T	T	T	T	T	T	T	T	T	T	T	T	T	T	T	T	T	T	T	T	T	T	T	T	T	T	T	T	T	T	T
rs2926	A/G	1	75213	-1	31	KSU	34	187	5	0.5625	G	G	G	G	G	G	G	G	G	G	G	G	G	G	G	G	G	G	G	G	G	G	G	G	G	G	A	G	G	G	G	G	G	A	G	G	G	G	G
rs32694	A/G	1	75213	-1	30	KSU	234	132	30	0.875	A	G	A	G	G	A	A	A	A	A	A	A	A	A	A	A	G	A	A	A	A	A	G	A	G	A	G	A	A	A	A	A	A	A	A	A	G	G	A
rs33915	A/G	1	75213	-1	18	KSU	28	95	1	0.317708333	G	A	G	G	G	G	G	G	G	G	G	G	G	G	G	G	G	G	G	G	G	G	A	G	A	G	A	G	G	G	R	G	G	G	G	G	A	A	G
rs33916	T/C	1	75213	-1	49	KSU	28	95	1	0.317708333	C	T	C	C	C	C	C	C	C	C	C	C	C	C	C	C	C	C	C	C	C	C	T	C	T	C	T	C	C	C	Y	C	C	C	C	C	T	T	C
rs33917	G/C	1	75213	-1	63	KSU	28	95	1	0.317708333	C	G	C	C	C	C	C	C	C	C	C	C	C	C	C	C	C	C	C	C	C	C	G	C	G	C	G	C	C	C	S	C	C	C	C	C	G	G	C
rs34976	C/G	1	75213	-1	5	KSU	62	186	3	0.638020833	G	C	G	C	C	G	G	G	G	G	G	G	G	G	G	G	C	G	G	G	G	G	G	G	G	G	G	G	G	G	G	G	G	G	G	G	G	C	G
rs36665	A/G	1	75213	-1	48	KSU	104	21	0	0.325520833	A	G	A	A	A	A	A	A	A	A	A	A	A	A	A	A	A	A	A	A	A	A	A	A	A	A	A	A	A	A	A	A	A	A	A	A	A	A	A
rs38442	C/T	1	75213	-1	19	KSU	139	57	12	0.479166667	C	C	C	C	C	T	C	C	C	C	C	C	C	Y	C	C	C	C	C	C	C	C	C	T	C	C	C	C	C	C	C	Y	C	C	T	C	C	C	C
rs38932	A/G	1	75213	-1	38	KSU	35	108	3	0.364583333	G	A	G	G	G	G	G	G	G	G	G	G	G	G	G	G	G	G	G	G	G	G	G	G	G	G	G	G	G	G	G	G	G	G	G	G	G	A	G
rs39943	C/T	1	75213	-1	51	KSU	25	126	1	0.390625	T	C	T	T	T	T	T	T	T	T	T	T	T	T	T	T	T	T	T	T	T	T	T	T	T	T	T	T	T	T	T	T	T	T	T	T	T	T	T
rs43150	C/T	1	75213	-1	33	KSU	28	90	0	0.307291667	T	C	T	C	C	C	T	T	T	T	T	T	T	T	T	T	C	T	T	T	T	T	T	T	T	T	T	T	T	T	T	T	T	T	T	T	T	C	T
rs45642	C/T	1	75213	-1	14	KSU	262	117	24	0.924479167	C	T	C	C	C	C	C	C	C	C	C	C	C	C	C	C	C	C	C	C	C	C	T	C	T	C	T	C	C	C	T	C	C	C	C	C	T	T	C
rs46201	T/C	1	75213	-1	32	KSU	222	67	20	0.700520833	T	C	T	T	T	Y	T	T	T	T	T	T	T	T	T	T	T	T	T	T	T	T	T	T	T	T	T	T	T	T	T	T	T	T	T	T	T	T	T
rs46202	G/A	1	75213	-1	34	KSU	222	67	20	0.700520833	G	A	G	G	G	R	G	G	G	G	G	G	G	G	G	G	G	G	G	G	G	G	G	G	G	G	G	G	G	G	G	G	G	G	G	G	G	G	G
rs46975	C/T	1	75213	-1	24	KSU	94	27	0	0.315104167	C	T	C	T	T	C	C	C	C	C	C	C	C	C	C	C	T	C	C	C	C	C	C	C	C	C	C	C	C	C	C	C	C	C	C	C	C	T	C
rs48690	A/G	1	75213	-1	34	KSU	92	291	20	0.9453125	G	A	G	A	A	G	A	G	G	G	G	G	G	G	G	G	A	G	G	G	G	G	G	G	G	G	G	G	G	G	G	G	G	G	G	G	G	A	G
rs5151	G/T	1	75213	-1	41	KSU	142	24	3	0.424479167	G	G	G	G	G	G	G	G	G	G	G	G	G	G	G	G	G	G	G	G	G	G	G	G	G	G	G	G	G	G	G	G	G	G	G	G	G	T	T
rs54207	C/T	1	75213	-1	11	KSU	39	102	0	0.3671875	T	C	T	C	C	T	C	T	T	T	T	T	T	T	T	T	C	T	T	T	T	T	T	T	T	T	T	T	T	T	T	T	T	T	T	T	T	C	T
rs54300	A/G	1	75213	-1	54	KSU	294	55	12	0.877604167	A	G	A	A	A	A	A	A	A	A	A	A	A	A	A	A	A	A	A	A	A	A	A	A	A	A	A	A	A	A	A	A	A	A	A	A	A	A	A
rs56786	C/T	1	75213	-1	41	KSU	92	17	0	0.283854167	C	T	C	C	C	C	C	C	C	C	C	C	C	C	C	C	C	C	C	C	C	C	C	C	C	C	C	C	C	C	C	C	C	C	C	C	C	C	C
rs56787	T/C	1	75213	-1	53	KSU	92	17	0	0.283854167	T	C	T	T	T	T	T	T	T	T	T	T	T	T	T	T	T	T	T	T	T	T	T	T	T	T	T	T	T	T	T	T	T	T	T	T	T	T	T
rs61377	C/T	1	75213	-1	62	KSU	75	263	16	0.838541667	T	C	T	T	T	T	T	T	T	T	T	T	T	T	T	T	T	T	T	T	T	T	T	T	T	T	T	T	T	T	T	T	T	T	T	T	T	C	T
rs61378	C/T	1	75213	-1	63	KSU	322	30	7	0.8984375	C	C	C	C	C	C	C	C	C	C	C	C	C	C	C	C	C	C	C	C	C	C	T	C	T	C	T	C	C	C	T	C	C	C	C	C	T	C	C
rs8402	A/G	1	75213	-1	20	KSU	14	120	0	0.348958333	G	G	G	G	G	G	G	G	G	G	G	G	G	G	G	G	G	G	G	G	G	G	G	G	G	G	G	G	G	G	G	G	G	G	G	G	G	G	G
rs8403	C/T	1	75213	-1	25	KSU	14	120	0	0.348958333	T	T	T	T	T	T	T	T	T	T	T	T	T	T	T	T	T	T	T	T	T	T	T	T	T	T	T	T	T	T	T	T	T	T	T	T	T	T	T
rs8967	C/T	1	75213	-1	39	KSU	190	36	1	0.5859375	C	C	C	C	C	T	C	C	C	C	C	C	C	C	C	C	C	C	C	C	C	C	C	C	C	C	C	C	C	C	C	C	C	C	C	C	C	C	C
rs21092	G/A	1	76349	-1	37	KSU	215	28	4	0.622395833	G	A	G	G	G	G	G	G	G	G	G	G	G	G	G	G	G	G	G	G	G	G	G	G	G	G	G	G	G	G	G	G	G	G	G	G	G	G	G
rs21093	A/G	1	76349	-1	37	KSU	28	205	4	0.596354167	G	A	G	G	G	G	G	G	G	G	G	G	G	G	G	G	G	G	G	G	G	G	G	G	G	G	G	G	G	G	G	G	G	G	G	G	G	G	G
rs34299	A/G	1	76349	-1	40	KSU	125	32	4	0.3984375	A	G	A	A	A	A	A	A	A	A	A	A	A	A	A	A	A	A	A	A	A	A	G	A	G	A	G	A	A	A	A	A	A	A	A	A	A	A	A
rs9155	A/C	1	76349	-1	47	KSU	240	102	9	0.8671875	A	C	A	A	A	A	A	C	A	A	A	A	A	A	A	A	A	A	A	A	A	A	C	A	C	A	C	A	A	A	A	A	A	A	A	A	A	A	A
rs9510	A/G	1	76349	-1	19	KSU	208	36	4	0.625	A	G	A	A	A	A	A	A	A	A	A	A	A	A	A	A	G	A	A	A	A	A	A	A	A	A	A	A	A	A	A	A	A	A	A	A	A	A	A
rs19281	C/T	1	76918	-1	24	KSU	116	47	1	0.421875	C	T	C	C	C	C	C	T	C	C	C	C	C	C	C	C	C	C	C	C	C	C	T	C	T	C	T	C	C	C	C	C	C	C	C	C	C	C	C
rs10135	G/T	1	77486	-1	36	KSU	43	47	0	0.234375	T	G	G	T	T	G	T	T	G	T	G	G	T	T	T	T	T	T	K	T	T	T	T	T	T	T	T	T	T	G	T	T	K	T	T	G	T	T	G
rs10887	C/T	1	77486	-1	19	KSU	182	129	14	0.7734375	C	T	C	T	C	C	T	T	C	C	C	C	C	C	C	T	T	C	Y	T	T	C	C	C	C	T	C	T	C	C	Y	C	C	C	T	C	C	T	C
rs14133	A/G	1	77486	-1	41	KSU	237	118	16	0.8828125	A	A	G	A	A	G	A	A	G	A	G	G	A	G	A	G	A	A	R	A	A	A	A	A	A	R	A	A	A	G	A	A	R	A	A	G	A	A	G
rs17042	A/G	1	77486	-1	24	KSU	45	236	10	0.705729167	G	A	G	G	G	G	G	G	G	G	G	G	G	G	G	G	G	G	G	G	G	G	G	G	G	G	G	G	G	G	G	G	G	G	G	G	G	G	G
rs17043	G/A	1	77486	-1	45	KSU	271	31	6	0.770833333	G	G	G	G	G	G	G	G	A	G	A	G	G	G	G	G	G	G	R	G	G	G	G	G	G	G	G	G	G	G	G	G	G	G	G	G	G	G	G
rs17044	A/G	1	77486	-1	45	KSU	31	236	6	0.6796875	G	G	G	G	G	G	G	G	A	G	A	G	G	G	G	G	G	G	R	G	G	G	G	G	G	G	G	G	G	G	G	G	G	G	G	G	G	G	G
rs18793	A/G	1	77486	-1	15	KSU	129	32	4	0.408854167	G	A	A	A	G	A	A	A	A	G	A	A	G	A	G	A	A	G	A	A	A	G	A	G	A	A	A	A	G	A	A	A	R	G	A	G	G	A	G
rs18794	G/A	1	77486	-1	56	KSU	142	16	1	0.408854167	A	G	G	G	A	G	G	G	G	A	G	G	A	G	G	G	G	A	G	G	G	A	G	A	G	G	G	G	A	G	G	G	R	A	G	A	A	G	A
rs19699	C/T	1	77486	-1	40	KSU	61	81	1	0.3671875	T	T	C	T	T	C	T	T	C	T	C	C	T	C	T	C	T	T	Y	T	T	T	T	T	T	T	T	T	T	C	T	T	Y	T	T	C	T	T	C
rs20744	C/T	1	77486	-1	27	KSU	22	118	1	0.361979167	T	T	C	T	T	C	T	T	T	T	T	C	T	C	T	C	T	T	Y	T	T	T	T	T	T	T	T	T	T	C	T	T	Y	T	T	T	T	T	T
rs20745	A/G	1	77486	-1	28	KSU	22	118	1	0.361979167	G	G	A	G	G	A	G	G	G	G	G	A	G	A	G	A	G	G	R	G	G	G	G	G	G	G	G	G	G	A	G	G	R	G	G	G	G	G	G
rs20746	A/G	1	77486	-1	56	KSU	22	118	1	0.361979167	G	G	A	G	G	A	G	G	G	G	G	A	G	A	G	A	G	G	R	G	G	G	G	G	G	G	G	G	G	A	G	G	R	G	G	G	G	G	G
rs21332	A/G	1	77486	-1	47	KSU	98	28	0	0.328125	A	A	G	A	A	G	A	A	G	A	G	G	A	G	A	G	A	A	R	A	A	A	A	A	A	A	A	A	A	G	A	A	R	A	A	G	A	A	G
rs23723	A/G	1	77486	-1	21	KSU	13	177	0	0.494791667	G	G	G	G	G	G	G	G	G	G	G	G	G	G	G	G	G	G	G	G	G	G	G	G	G	G	G	G	G	G	G	G	G	G	G	G	G	G	G
rs27692	C/T	1	77486	-1	27	KSU	28	62	0	0.234375	T	T	C	T	T	C	T	T	C	T	C	C	T	C	T	C	T	T	Y	T	T	T	T	T	T	T	T	T	T	C	T	T	Y	T	T	C	T	T	C
rs34870	G/A	1	77486	-1	28	KSU	258	27	1	0.739583333	G	G	G	G	G	G	G	G	A	G	A	G	G	G	G	G	G	G	A	G	G	G	G	G	G	G	G	G	G	G	G	G	G	G	G	G	G	G	G
rs34871	A/G	1	77486	-1	28	KSU	27	243	1	0.700520833	G	G	G	G	G	G	G	G	A	G	A	G	G	G	G	G	G	G	A	G	G	G	G	G	G	G	G	G	G	G	G	G	G	G	G	G	G	G	G
rs37812	C/T	1	77486	-1	15	KSU	198	38	4	0.604166667	C	C	C	C	C	C	C	C	T	C	C	T	C	T	C	C	C	C	C	C	C	C	C	C	C	C	C	C	C	C	C	C	Y	C	C	C	Y	C	C
rs37813	C/A	1	77486	-1	52	KSU	198	38	4	0.604166667	C	C	C	C	C	C	C	C	A	C	C	A	C	A	C	C	C	C	C	C	C	C	C	C	C	C	C	C	C	C	C	C	M	C	C	C	M	C	C
rs37814	C/G	1	77486	-1	7	KSU	198	38	4	0.604166667	C	C	C	C	C	C	C	C	G	C	C	G	C	G	C	C	C	C	C	C	C	C	C	C	C	C	C	C	C	C	C	C	S	C	C	C	S	C	C
rs37890	G/T	1	77486	-1	42	KSU	72	232	12	0.760416667	T	G	T	T	T	T	T	T	G	T	G	T	T	T	T	T	T	T	G	T	T	T	T	T	T	T	T	T	T	T	T	T	T	T	T	T	T	T	T
rs37891	G/T	1	77486	-1	42	KSU	62	232	10	0.739583333	T	G	T	T	T	T	T	T	G	T	G	T	T	T	T	T	T	T	G	T	T	T	T	T	T	T	T	T	T	T	T	T	T	T	T	T	T	T	T
rs3927	A/G	1	77486	-1	49	KSU	67	258	19	0.796875	G	G	G	G	G	R	G	G	A	G	G	A	G	A	G	G	G	G	G	G	G	G	G	G	G	G	G	G	G	G	R	G	R	G	G	G	R	G	G
rs39999	A/G	1	77486	-1	52	KSU	327	47	18	0.927083333	A	A	A	A	A	G	A	A	A	A	A	A	A	G	A	G	A	A	A	A	A	A	A	A	A	A	A	A	A	A	A	A	A	A	A	A	A	A	A
rs43070	C/T	1	77486	-1	60	KSU	103	17	0	0.3125	C	C	C	C	C	C	C	C	C	C	C	C	C	C	C	T	C	C	C	C	C	C	C	C	C	C	C	C	C	C	C	C	C	C	C	C	C	C	C
rs43071	C/T	1	77486	-1	61	KSU	257	27	2	0.734375	C	C	C	C	C	C	C	C	C	C	C	C	C	C	C	T	C	C	C	C	C	C	C	C	C	C	C	C	C	C	C	C	C	C	C	C	C	C	C
rs47695	C/G	1	77486	-1	49	KSU	77	134	4	0.5390625	G	C	G	G	G	G	G	G	G	G	G	G	G	G	G	G	G	G	C	C	C	G	G	G	G	G	G	C	G	G	C	G	G	G	C	G	G	G	G
rs48531	C/T	1	77486	-1	50	KSU	323	46	9	0.9375	C	T	C	C	C	C	C	C	C	C	C	C	C	C	C	C	C	C	C	C	C	C	C	C	C	C	C	C	C	C	C	C	C	C	C	C	C	C	C
rs49695	C/G	1	77486	-1	35	KSU	160	68	3	0.5859375	C	C	G	C	C	G	C	C	G	C	C	G	C	G	C	G	C	C	C	C	C	C	C	C	C	G	C	C	C	G	C	C	S	C	C	G	C	C	G
rs49696	A/G	1	77486	-1	7	KSU	160	68	3	0.5859375	A	A	G	A	A	G	A	A	G	A	A	G	A	G	A	G	A	A	A	A	A	A	A	A	A	G	A	A	A	G	A	A	R	A	A	G	A	A	G
rs50876	A/T	1	77486	-1	25	KSU	181	98	16	0.684895833	A	A	T	A	A	T	A	A	T	A	T	T	A	T	A	T	A	A	T	A	A	A	A	A	A	T	A	A	A	T	A	A	W	A	A	T	A	A	T
rs52956	C/T	1	77486	-1	56	KSU	145	38	4	0.466145833	C	C	T	C	C	T	C	C	T	C	T	T	C	T	C	T	C	C	Y	C	C	C	C	C	C	Y	C	C	C	T	C	C	Y	C	C	T	C	C	T
rs54208	A/G	1	77486	-1	23	KSU	36	299	9	0.848958333	G	G	G	G	G	G	G	G	A	G	A	G	G	G	G	G	G	G	R	G	G	G	G	G	G	G	G	G	G	G	G	G	G	G	G	G	G	G	G
rs58109	A/C	1	77486	-1	61	KSU	247	99	22	0.84375	A	C	A	A	A	A	A	A	C	A	C	A	A	A	A	A	A	A	C	A	A	A	A	A	A	A	A	A	A	A	A	A	A	A	A	A	A	A	A
rs58667	C/G	1	77486	-1	46	KSU	14	120	0	0.348958333	G	G	C	G	G	G	G	G	C	G	C	G	G	C	G	G	G	G	S	G	G	G	G	G	G	S	G	G	G	G	G	G	G	G	G	G	G	G	G
rs60492	C/T	1	77486	-1	37	KSU	317	20	3	0.869791667	C	C	C	C	C	C	C	C	C	C	C	C	C	C	C	C	C	C	C	C	C	C	T	C	T	C	T	C	C	C	C	C	C	C	C	C	C	C	C
rs64882	A/G	1	77486	-1	22	KSU	183	44	1	0.588541667	A	G	A	A	A	A	A	A	A	A	A	A	A	A	A	A	A	A	A	A	A	A	A	A	A	A	A	A	A	A	A	A	A	A	A	A	A	A	A
rs6901	A/G	1	77486	-1	24	KSU	55	212	8	0.674479167	G	G	A	G	A	A	G	G	G	G	G	G	G	G	G	G	G	G	R	A	G	G	G	G	G	A	G	A	G	G	A	A	G	G	G	A	G	G	G
rs840	C/G	1	77486	-1	30	KSU	45	275	7	0.815104167	C	G	G	G	G	G	G	G	C	G	S	G	G	G	G	G	G	G	S	G	G	G	G	G	G	G	G	G	G	G	G	G	G	G	G	G	G	G	G
rs9269	A/G	1	77486	-1	52	KSU	283	49	9	0.841145833	A	A	A	A	A	A	A	A	A	A	A	A	A	A	G	A	A	A	R	G	A	A	A	A	A	A	A	G	A	A	G	A	A	A	A	G	A	A	A
rs9557	A/G	1	77486	-1	24	KSU	265	93	16	0.890625	A	G	A	A	A	A	A	A	G	A	R	A	A	A	A	A	A	A	R	A	A	A	A	A	A	A	A	A	A	A	A	A	A	A	A	A	A	A	A
rs48265	A/G	1	79193	-1	26	KSU	92	84	2	0.453125	A	G	A	G	A	A	G	G	G	G	A	A	A	A	A	G	G	G	A	G	G	A	A	A	A	G	A	G	A	A	A	A	A	G	G	A	G	A	A
rs48266	C/G	1	79193	-1	55	KSU	92	84	2	0.453125	C	G	C	G	C	C	G	G	G	G	C	C	C	C	C	G	G	G	C	G	G	C	C	C	C	G	C	G	C	C	C	C	C	G	G	C	G	C	C
rs50763	C/T	1	79193	-1	52	KSU	229	20	4	0.638020833	T	C	C	C	C	C	T	C	T	T	Y	C	C	C	C	C	C	T	C	C	C	C	C	C	C	C	C	C	C	C	C	C	C	T	C	C	C	C	C
rs6777	G/A	1	79193	-1	32	KSU	54	333	17	0.963541667	A	A	A	G	A	A	A	A	A	A	A	A	A	A	A	A	R	A	A	A	A	A	G	A	G	A	G	A	A	A	A	A	A	A	A	A	A	A	A
rs10957	A/G	1	80900	-1	6	KSU	329	56	12	0.971354167	G	A	A	A	A	A	G	G	A	G	R	A	A	A	A	G	G	G	A	A	A	A	A	A	A	A	A	A	A	A	A	A	A	G	A	A	A	A	A
rs20397	C/T	1	80900	-1	24	KSU	43	300	4	0.8828125	T	C	T	T	T	T	T	T	T	T	T	T	T	T	T	T	T	T	T	T	T	T	T	T	T	T	T	T	T	T	T	T	T	T	T	T	T	T	T
rs2297	C/T	1	80900	-1	55	KSU	125	46	1	0.442708333	C	T	C	C	C	C	C	C	C	C	C	C	C	C	C	C	C	C	Y	T	T	C	C	C	C	C	C	T	C	C	T	C	C	C	T	C	C	C	C
rs24688	A/G	1	80900	-1	35	KSU	179	57	8	0.59375	A	A	G	A	G	A	A	G	A	A	A	G	A	A	A	A	G	A	A	A	A	A	A	A	A	A	A	A	A	A	A	A	A	A	A	A	A	A	A
rs26228	C/T	1	80900	-1	44	KSU	24	291	1	0.817708333	T	T	T	T	T	T	T	T	T	T	T	T	T	T	C	T	T	T	T	C	C	T	T	T	T	T	T	C	T	T	C	T	T	T	C	T	T	T	T
rs26229	T/C	1	80900	-1	48	KSU	24	291	1	0.817708333	C	C	C	C	C	C	C	C	C	C	C	C	C	C	T	C	C	C	C	T	T	C	C	C	C	C	C	T	C	C	T	C	C	C	T	C	C	C	C
rs30506	A/G	1	80900	-1	26	KSU	21	161	2	0.46875	G	G	G	G	G	G	G	G	G	G	G	G	G	G	G	G	G	G	G	A	A	G	G	G	G	G	G	A	G	G	A	G	G	G	A	G	G	G	G
rs30579	A/G	1	80900	-1	20	KSU	55	188	6	0.6171875	G	A	G	G	G	G	G	G	G	G	G	G	G	G	G	G	G	G	G	G	G	G	G	G	G	G	G	G	G	G	G	G	G	G	G	G	G	G	G
rs30580	T/C	1	80900	-1	42	KSU	55	188	6	0.6171875	C	T	C	C	C	C	C	C	C	C	C	C	C	C	C	C	C	C	C	C	C	C	C	C	C	C	C	C	C	C	C	C	C	C	C	C	C	C	C
rs39042	C/G	1	80900	-1	26	KSU	73	260	14	0.830729167	G	G	C	G	C	G	G	C	G	G	G	C	G	G	G	G	C	G	G	G	G	G	G	G	G	G	G	G	G	G	G	G	G	G	G	G	G	G	G
rs41585	G/T	1	80900	-1	12	KSU	78	42	3	0.3046875	T	G	T	T	T	G	G	T	G	G	G	T	G	G	G	G	T	G	G	G	G	G	T	G	T	G	T	G	G	G	G	G	G	G	G	G	G	G	G
rs4181	C/T	1	80900	-1	26	KSU	133	95	12	0.5625	C	T	C	C	C	C	T	C	T	T	T	C	C	C	T	C	C	T	Y	T	T	C	C	C	C	Y	C	T	C	C	T	C	C	C	T	C	C	C	C
rs4182	C/G	1	80900	-1	48	KSU	133	95	12	0.5625	C	G	C	C	C	C	G	C	G	G	G	C	C	C	G	C	C	G	S	G	G	C	C	C	C	S	C	G	C	C	G	C	C	C	G	C	C	C	C
rs432	G/T	1	80900	-1	36	KSU	140	144	21	0.684895833	G	G	T	T	T	T	G	G	T	G	G	T	T	T	G	G	G	G	G	G	G	T	T	T	T	K	T	G	T	T	G	T	T	G	G	T	T	T	T
rs433	A/C	1	80900	-1	5	KSU	41	101	2	0.364583333	A	C	C	C	C	C	A	A	C	A	A	C	C	C	C	A	A	A	M	C	C	C	C	C	C	M	C	C	C	C	C	C	C	A	C	C	C	C	C
rs48442	A/C	1	80900	-1	50	KSU	136	35	6	0.4296875	A	A	A	A	A	A	A	A	A	A	A	A	A	A	A	A	A	A	A	A	A	A	A	A	A	A	A	A	A	A	A	A	A	A	A	A	A	A	A
rs49367	C/G	1	80900	-1	37	KSU	175	75	9	0.627604167	C	C	G	C	G	C	C	G	C	C	C	G	C	C	C	C	G	C	C	C	C	C	C	C	C	C	C	C	C	C	C	C	C	C	C	C	C	C	C
rs49368	A/G	1	80900	-1	51	KSU	175	75	9	0.627604167	A	A	G	A	G	A	A	G	A	A	A	G	A	A	A	A	G	A	A	A	A	A	A	A	A	A	A	A	A	A	A	A	A	A	A	A	A	A	A
rs53009	A/G	1	80900	-1	11	KSU	24	136	2	0.411458333	G	G	G	G	G	G	G	G	G	A	R	G	G	G	A	G	G	A	A	A	A	G	G	G	G	G	G	A	G	G	A	G	G	A	A	G	G	G	G
rs54281	C/T	1	80900	-1	9	KSU	345	8	1	0.916666667	C	C	C	C	C	C	C	C	C	C	C	C	C	C	T	C	C	C	C	T	T	C	C	C	C	C	C	T	C	C	T	C	C	C	T	C	C	C	C
rs54564	C/T	1	80900	-1	37	KSU	142	168	21	0.752604167	C	C	T	T	T	T	C	C	T	C	Y	T	T	T	T	C	C	C	C	C	C	T	T	T	T	Y	T	C	T	T	C	T	T	C	C	T	T	T	T
rs55251	A/G	1	80900	-1	20	KSU	60	40	0	0.260416667	A	G	A	A	A	A	A	A	A	G	R	A	A	A	A	A	A	G	G	G	G	A	A	A	A	A	A	G	A	A	G	A	A	G	G	A	A	A	A
rs55252	C/T	1	80900	-1	61	KSU	60	40	0	0.260416667	C	T	C	C	C	C	C	C	C	T	Y	C	C	C	C	C	C	T	T	T	T	C	C	C	C	C	C	T	C	C	T	C	C	T	T	C	C	C	C
rs56374	A/G	1	80900	-1	27	KSU	102	83	7	0.463541667	G	G	A	A	A	A	G	G	A	G	R	A	A	A	G	G	G	G	G	G	G	A	A	A	A	A	A	G	A	A	G	A	A	G	G	A	A	A	A
rs56375	T/C	1	80900	-1	40	KSU	102	83	7	0.463541667	C	C	T	T	T	T	C	C	T	C	Y	T	T	T	C	C	C	C	C	C	C	T	T	T	T	T	T	C	T	T	C	T	T	C	C	T	T	T	T
rs57475	A/G	1	80900	-1	25	KSU	249	24	1	0.708333333	A	A	A	A	A	A	A	A	A	A	A	A	A	A	G	A	A	A	A	G	G	A	A	A	A	A	A	G	A	A	G	A	A	A	G	A	A	A	A
rs58229	A/G	1	80900	-1	35	KSU	46	176	4	0.567708333	G	G	A	G	A	G	G	A	G	G	G	A	G	G	G	G	A	G	G	G	G	G	G	G	G	G	G	G	G	G	G	G	G	G	G	G	G	G	G
rs58230	A/G	1	80900	-1	35	KSU	64	126	6	0.479166667	G	G	A	G	A	G	G	A	G	G	G	A	G	G	G	G	A	G	G	G	G	G	G	G	G	G	A	G	G	G	G	G	G	G	G	G	G	G	G
rs62704	A/G	1	80900	-1	42	KSU	66	91	3	0.401041667	G	A	G	G	G	G	G	G	G	A	G	G	G	G	A	G	G	A	G	A	A	G	G	G	G	G	G	A	G	G	A	G	G	A	A	G	G	G	G
rs62705	G/A	1	80900	-1	45	KSU	66	91	3	0.401041667	A	G	A	A	A	A	A	A	A	G	A	A	A	A	G	A	A	G	A	G	G	A	A	A	A	A	A	G	A	A	G	A	A	G	G	A	A	A	A
rs63304	C/T	1	80900	-1	10	KSU	96	32	1	0.330729167	C	C	C	C	C	C	C	C	C	C	C	C	C	C	C	C	C	C	C	C	C	C	C	C	C	C	C	C	C	C	C	C	C	C	C	C	C	C	C
rs65535	C/T	1	80900	-1	34	KSU	22	157	1	0.463541667	T	T	T	T	T	T	T	T	T	T	T	T	T	T	C	T	T	T	C	C	C	T	T	T	T	T	T	C	T	T	C	T	T	T	C	T	T	T	T
rs65536	A/G	1	80900	-1	59	KSU	22	157	1	0.463541667	G	G	G	G	G	G	G	G	G	G	G	G	G	G	A	G	G	G	A	A	A	G	G	G	G	G	G	A	G	G	A	G	G	G	A	G	G	G	G
rs6604	A/C	1	80900	-1	40	KSU	279	111	29	0.940104167	A	C	A	A	A	A	A	M	A	C	A	A	A	A	C	A	A	C	M	C	C	A	A	A	A	M	A	C	A	A	M	A	A	C	C	A	A	A	A
rs7459	C/T	1	80900	-1	58	KSU	180	29	1	0.541666667	T	C	C	C	C	C	T	T	C	T	C	C	C	C	C	C	T	T	C	C	C	C	C	C	C	C	C	C	C	C	C	C	C	T	C	C	C	C	C
rs8270	A/T	1	80900	-1	36	KSU	124	231	18	0.877604167	T	A	T	T	T	T	T	W	T	A	T	T	T	T	T	T	T	A	T	A	A	T	T	T	T	W	T	A	T	T	A	T	T	A	A	T	T	T	T
rs8271	C/T	1	80900	-1	63	KSU	124	231	18	0.877604167	T	C	T	T	T	T	T	Y	T	C	T	T	T	T	T	T	T	C	T	C	C	T	T	T	T	Y	T	C	T	T	C	T	T	C	C	T	T	T	T
rs9899	C/T	1	80900	-1	60	KSU	32	211	4	0.622395833	T	C	T	T	T	T	T	T	T	C	T	T	T	T	T	T	T	C	T	T	T	T	T	T	T	T	T	T	T	T	T	T	T	C	T	T	T	T	T
rs9900	A/G	1	80900	-1	63	KSU	32	211	4	0.622395833	G	A	G	G	G	G	G	G	G	A	G	G	G	G	G	G	G	A	G	G	G	G	G	G	G	G	G	G	G	G	G	G	G	A	G	G	G	G	G
rs9925	A/G	1	80900	-1	33	KSU	165	44	6	0.528645833	A	G	A	A	A	A	A	A	A	A	A	A	A	A	A	A	A	A	R	G	G	A	A	A	A	G	A	G	A	A	A	A	A	A	G	A	A	A	A
rs9926	G/A	1	80900	-1	50	KSU	165	44	6	0.528645833	G	A	G	G	G	G	G	G	G	G	G	G	G	G	G	G	G	G	R	A	A	G	G	G	G	A	G	A	G	G	G	G	G	G	A	G	G	G	G
rs9927	A/G	1	80900	-1	33	KSU	116	58	4	0.442708333	A	G	A	A	A	A	A	A	A	A	A	A	A	A	A	A	A	A	G	G	G	A	A	A	A	G	A	G	A	A	A	A	A	A	G	A	A	A	A
rs9928	G/A	1	80900	-1	50	KSU	116	58	4	0.442708333	G	A	G	G	G	G	G	G	G	G	G	G	G	G	G	G	G	G	A	A	A	G	G	G	G	A	G	A	G	G	G	G	G	G	A	G	G	G	G
rs10905	A/C	1	82037	-1	30	KSU	58	161	6	0.5546875	A	C	A	C	A	C	A	M	C	C	C	A	C	C	C	C	C	C	C	C	C	C	C	C	A	C	C	C	C	C	C	C	C	C	C	C	C	C	C
rs19730	C/G	1	83174	-1	19	KSU	45	236	8	0.7109375	G	C	G	G	G	G	G	G	G	G	G	G	G	G	G	G	G	G	G	G	G	G	G	G	G	G	G	G	G	G	G	G	G	G	G	G	G	G	G
rs43998	C/T	1	83174	-1	14	KSU	30	138	2	0.432291667	T	T	T	T	T	T	T	T	T	T	T	T	T	T	T	T	T	T	T	T	T	T	T	C	T	T	T	T	T	T	T	T	T	T	T	T	T	T	T
rs52330	C/G	1	83174	-1	14	KSU	58	39	0	0.252604167	G	G	G	C	C	C	C	G	C	C	S	G	G	C	C	C	C	C	C	G	C	C	C	C	C	C	G	C	C	C	C	G	C	C	C	C	C	C	C
rs52331	C/G	1	83174	-1	14	KSU	185	128	10	0.7890625	G	G	G	C	C	C	C	G	C	C	S	G	G	C	C	C	C	C	C	G	C	C	C	C	C	C	G	C	C	C	C	G	C	C	C	C	C	C	C
rs52332	G/T	1	83174	-1	46	KSU	14	171	0	0.481770833	T	T	G	T	T	T	G	T	T	T	T	T	T	T	T	T	T	T	T	T	T	T	T	T	T	T	T	T	T	T	T	T	T	T	T	T	T	T	T
rs63828	A/G	1	83174	-1	26	KSU	99	201	16	0.739583333	A	A	A	G	G	G	A	A	G	G	G	A	A	G	G	G	G	G	G	G	G	G	G	G	G	G	G	G	G	G	G	A	G	G	G	G	G	G	G
rs45994	C/T	1	84315	-1	34	KSU	76	42	2	0.302083333	C	C	C	C	C	C	T	C	C	C	C	T	C	C	C	T	T	C	C	C	C	C	C	C	C	T	C	C	C	C	C	C	C	C	T	T	C	C	C
rs45995	C/T	1	84315	-1	33	KSU	177	109	17	0.700520833	C	C	C	C	C	C	T	C	C	C	C	T	C	C	C	T	T	C	C	C	C	C	C	C	C	T	C	C	C	C	C	C	C	C	T	T	C	C	C
rs17383	C/T	1	85455	-1	16	KSU	197	153	21	0.856770833	T	C	C	T	T	C	C	C	C	T	C	T	T	T	C	T	T	C	Y	T	T	T	T	T	T	C	C	C	T	C	C	C	T	C	T	T	C	C	T
rs19376	G/T	1	85455	-1	12	KSU	136	216	30	0.838541667	G	T	T	G	G	T	T	G	T	T	T	G	T	G	T	G	G	T	T	G	G	G	G	G	G	T	T	T	G	T	T	T	G	T	G	G	G	G	G
rs23370	C/T	1	85455	-1	49	KSU	15	133	0	0.385416667	T	T	T	T	T	T	C	T	T	T	T	T	T	T	T	T	T	T	T	T	T	T	T	T	T	T	T	T	T	T	T	T	T	T	T	T	T	T	T
rs27154	C/T	1	85455	-1	29	KSU	50	45	0	0.247395833	T	C	C	T	T	T	C	C	C	T	C	T	T	T	C	T	T	C	Y	T	T	T	T	T	T	C	C	C	T	C	C	C	T	C	T	T	C	C	T
rs27155	C/T	1	85455	-1	50	KSU	50	45	0	0.247395833	T	C	C	T	T	T	C	C	C	T	C	T	T	T	C	T	T	C	Y	T	T	T	T	T	T	C	C	C	T	C	C	C	T	C	T	T	C	C	T
rs3727	A/G	1	85455	-1	22	KSU	216	173	23	0.953125	G	A	A	G	G	A	A	A	A	G	A	G	G	G	A	G	G	A	R	G	G	G	G	G	G	A	A	A	G	A	A	A	G	A	G	R	A	A	G
rs8007	A/G	1	85455	-1	8	KSU	54	108	1	0.419270833	A	G	G	A	A	A	G	G	A	A	R	G	G	A	A	A	A	G	A	A	A	G	A	G	G	A	G	A	A	G	A	G	A	A	A	A	A	G	A
rs846	A/C	1	85455	-1	56	KSU	49	288	7	0.859375	C	C	C	C	C	C	C	A	C	C	C	C	C	C	C	C	C	C	C	C	C	A	C	C	C	C	C	C	C	C	C	C	C	C	C	C	C	C	C
rs39315	C/T	1	86596	-1	42	KSU	196	48	7	0.6171875	C	C	C	T	T	C	C	C	C	T	C	C	T	C	C	C	C	T	C	C	C	C	C	T	T	C	C	C	C	C	C	C	C	T	C	C	C	T	C
rs39316	A/G	1	86596	-1	58	KSU	237	135	20	0.916666667	G	A	A	A	A	A	A	A	A	A	A	G	A	G	A	G	G	A	A	G	G	G	G	A	A	A	A	A	G	A	A	A	G	A	G	G	G	A	G
rs52166	C/T	1	86596	-1	28	KSU	189	141	24	0.796875	T	C	C	T	T	C	C	C	C	T	C	T	T	T	C	T	T	T	C	T	T	T	T	T	T	C	C	C	T	C	C	C	T	T	T	T	T	T	T
rs7021	A/G	1	86596	-1	17	KSU	14	106	0	0.3125	G	G	G	A	A	G	G	G	G	A	G	G	A	G	G	G	G	A	G	G	G	G	G	A	A	G	G	G	G	G	G	G	G	A	G	G	G	A	G
rs7076	C/G	1	86596	-1	28	KSU	79	144	11	0.552083333	G	C	G	G	G	G	G	G	G	G	G	G	G	G	G	G	G	G	G	G	G	G	G	G	G	G	G	G	G	G	G	G	G	G	G	G	G	G	G
rs7077	T/A	1	86596	-1	54	KSU	212	51	9	0.661458333	T	T	T	A	A	T	T	T	T	A	T	T	A	T	T	T	T	A	T	T	T	T	T	A	A	T	T	T	T	T	T	T	T	A	T	T	T	A	T
rs7078	A/T	1	86596	-1	54	KSU	51	144	7	0.489583333	T	T	T	A	A	T	T	T	T	A	T	T	A	T	T	T	T	A	T	T	T	T	T	A	A	T	T	T	T	T	T	T	T	A	T	T	T	A	T
rs1016	C/T	1	87736	-1	31	KSU	250	94	24	0.833333333	C	T	C	C	C	C	T	C	C	C	C	T	C	C	C	C	C	C	C	C	C	C	C	C	C	C	C	C	C	C	C	C	C	C	C	C	C	C	C
rs1267	A/C	1	87736	-1	19	KSU	218	30	1	0.643229167	A	A	A	A	A	A	A	A	A	A	A	A	C	A	A	C	C	A	A	A	A	A	A	A	A	A	A	A	A	A	A	A	A	A	A	A	A	C	A
rs15645	A/G	1	87736	-1	6	KSU	136	242	21	0.9296875	G	G	A	G	G	A	G	G	G	A	G	A	A	A	A	A	G	G	A	A	A	G	G	G	G	A	A	A	A	A	A	A	A	G	A	G	G	A	G
rs15912	C/T	1	87736	-1	34	KSU	183	39	4	0.567708333	C	C	C	T	T	C	C	C	C	T	C	C	T	C	C	C	C	T	C	C	C	C	C	C	T	C	C	C	C	C	C	C	C	T	C	C	C	T	C
rs16476	A/G	1	87736	-1	9	KSU	33	62	0	0.247395833	G	G	A	A	A	A	G	G	G	A	G	A	A	A	A	A	G	G	G	A	A	G	G	G	A	A	A	A	A	A	A	A	A	A	A	G	G	A	G
rs17404	C/T	1	87736	-1	10	KSU	19	204	3	0.572916667	T	T	T	T	T	T	T	T	T	T	T	T	T	T	T	T	T	T	T	T	T	T	T	T	T	T	T	T	T	T	T	T	T	T	T	T	T	T	T
rs18220	C/T	1	87736	-1	16	KSU	133	158	20	0.705729167	T	C	T	T	T	T	C	C	T	T	T	T	T	T	T	T	T	T	T	T	T	T	T	T	T	T	T	T	T	T	T	T	T	T	T	T	T	T	T
rs26584	C/T	1	87736	-1	58	KSU	29	218	1	0.640625	T	T	C	T	T	T	T	T	T	C	T	T	C	T	T	T	T	C	T	T	T	T	T	T	T	T	T	T	T	T	C	T	T	C	T	C	T	C	C
rs2684	A/G	1	87736	-1	49	KSU	214	27	4	0.6171875	A	A	A	A	A	A	A	A	A	G	A	A	G	A	A	A	A	G	A	A	A	A	A	A	A	A	A	A	A	A	R	A	A	G	A	A	A	G	A
rs28312	C/T	1	87736	-1	44	KSU	161	23	2	0.473958333	C	C	T	C	C	C	C	C	C	C	C	C	C	C	C	C	C	C	T	T	C	C	C	C	C	C	T	C	C	C	C	C	C	C	C	T	C	C	C
rs28313	T/C	1	87736	-1	46	KSU	161	23	2	0.473958333	T	T	C	T	T	T	T	T	T	T	T	T	T	T	T	T	T	T	C	C	T	T	T	T	T	T	C	T	T	T	T	T	T	T	T	C	T	T	T
rs28314	C/T	1	87736	-1	8	KSU	161	23	2	0.473958333	C	C	T	C	C	C	C	C	C	C	C	C	C	C	C	C	C	C	T	T	C	C	C	C	C	C	T	C	C	C	C	C	C	C	C	T	C	C	C
rs29105	A/G	1	87736	-1	16	KSU	27	274	10	0.7578125	G	G	G	G	G	G	G	G	G	R	G	G	G	G	G	G	G	A	G	G	G	G	G	G	G	G	G	G	G	G	R	G	G	A	G	G	G	G	G
rs29106	T/C	1	87736	-1	17	KSU	27	274	10	0.7578125	C	C	C	C	C	C	C	C	C	Y	C	C	C	C	C	C	C	T	C	C	C	C	C	C	C	C	C	C	C	C	Y	C	C	T	C	C	C	C	C
rs29107	G/A	1	87736	-1	40	KSU	27	274	10	0.7578125	A	A	A	A	A	A	A	A	A	R	A	A	A	A	A	A	A	G	A	A	A	A	A	A	A	A	A	A	A	A	R	A	A	G	A	A	A	A	A
rs29681	C/G	1	87736	-1	19	KSU	37	342	15	0.947916667	G	G	G	G	G	G	G	G	C	G	C	G	G	G	G	G	G	G	S	G	G	G	G	G	G	G	G	G	G	G	G	G	G	G	G	G	G	G	G
rs29961	A/C	1	87736	-1	44	KSU	15	318	3	0.859375	C	C	C	C	C	C	C	C	A	C	A	C	C	C	C	C	C	C	C	C	C	C	C	C	C	C	C	C	C	C	C	C	C	C	C	C	C	C	C
rs31084	C/G	1	87736	-1	5	KSU	88	34	0	0.317708333	C	C	G	C	C	G	C	C	C	G	C	G	G	G	G	G	C	C	S	G	G	C	C	C	C	G	G	G	G	C	S	G	G	C	G	C	C	G	C
rs34075	A/C	1	87736	-1	19	KSU	41	92	3	0.338541667	A	A	C	C	C	C	C	C	A	C	A	C	C	C	C	A	C	C	C	C	C	C	C	C	C	C	C	C	C	C	C	C	C	C	C	C	C	C	C
rs36492	C/T	1	87736	-1	48	KSU	227	126	19	0.869791667	C	C	T	C	C	T	C	T	C	T	C	T	T	T	T	T	C	C	Y	T	T	C	C	C	C	T	T	T	T	T	Y	T	T	C	T	C	C	T	C
rs38043	A/G	1	87736	-1	55	KSU	30	312	7	0.872395833	G	G	G	G	G	G	G	G	A	G	A	G	G	G	G	G	G	G	A	G	G	G	G	G	G	G	G	G	G	G	G	G	G	G	G	G	G	G	G
rs3855	T/G	1	87736	-1	41	KSU	135	152	7	0.729166667	G	G	T	G	G	G	G	G	T	T	T	T	T	T	T	G	G	T	K	T	T	G	G	T	G	T	T	T	G	T	K	T	T	T	T	T	G	T	T
rs3857	C/G	1	87736	-1	7	KSU	135	152	7	0.729166667	G	G	C	G	G	G	G	G	C	C	C	C	C	C	C	G	G	C	S	C	C	G	G	C	G	C	C	C	G	C	S	C	C	C	C	C	G	C	C
rs38614	C/T	1	87736	-1	15	KSU	77	40	1	0.302083333	C	T	C	C	C	C	T	C	T	C	T	C	C	C	C	C	C	C	C	C	C	C	C	C	C	C	C	C	C	C	C	C	C	C	C	C	C	C	C
rs38615	C/T	1	87736	-1	15	KSU	92	68	7	0.3984375	C	T	C	C	C	C	T	C	T	C	T	C	C	C	C	C	C	C	C	C	C	C	C	C	C	C	C	C	C	C	C	C	C	C	C	C	C	C	C
rs38940	A/G	1	87736	-1	52	KSU	51	61	0	0.291666667	G	G	A	G	G	A	G	A	G	A	G	A	A	A	A	A	G	G	R	A	A	G	G	G	G	A	A	A	A	A	R	A	A	G	A	G	G	A	G
rs39355	A/G	1	87736	-1	24	KSU	53	51	2	0.265625	G	A	A	G	G	A	G	A	G	A	G	A	A	G	A	G	G	G	R	A	A	G	G	G	G	R	A	A	A	A	R	A	A	G	A	G	G	A	G
rs40671	C/T	1	87736	-1	11	KSU	31	239	4	0.692708333	T	T	C	T	T	T	T	T	T	C	T	C	C	C	C	T	T	T	Y	C	C	T	T	T	T	C	C	C	T	C	Y	C	C	T	C	T	T	C	T
rs40672	C/T	1	87736	-1	37	KSU	31	239	4	0.692708333	T	T	C	T	T	T	T	T	T	C	T	C	C	C	C	T	T	T	Y	C	C	T	T	T	T	C	C	C	T	C	Y	C	C	T	C	T	T	C	T
rs4321	A/G	1	87736	-1	29	KSU	81	35	1	0.299479167	G	G	A	G	G	A	G	A	G	A	G	A	A	A	A	A	G	G	R	A	A	G	G	G	G	A	A	A	A	A	A	A	A	G	A	G	G	A	G
rs45190	A/G	1	87736	-1	40	KSU	220	22	3	0.622395833	A	A	A	A	A	A	A	A	A	G	A	A	A	A	A	A	A	G	A	A	A	A	A	A	A	A	A	A	A	A	A	A	A	G	A	G	A	G	G
rs45458	C/T	1	87736	-1	11	KSU	209	14	3	0.572916667	C	C	C	C	C	C	C	C	T	C	T	C	C	C	C	C	C	C	C	C	C	C	C	C	C	C	C	C	C	C	C	C	C	C	C	C	C	C	C
rs46548	A/G	1	87736	-1	42	KSU	91	31	1	0.315104167	A	G	A	A	A	A	G	A	A	A	A	A	A	A	A	A	A	A	A	A	A	A	A	A	A	A	A	A	A	A	A	A	A	A	A	A	A	A	A
rs47844	A/G	1	87736	-1	19	KSU	141	42	1	0.473958333	A	A	A	A	A	A	A	A	G	G	G	A	A	A	A	A	A	G	A	A	A	G	G	A	A	A	A	A	A	A	A	A	A	G	A	G	A	G	G
rs48877	C/T	1	87736	-1	55	KSU	237	30	3	0.6875	C	C	C	C	C	C	C	C	C	T	C	C	C	C	C	C	C	T	C	C	C	C	C	C	C	C	C	C	C	C	C	C	C	T	C	T	C	T	T
rs49634	A/T	1	87736	-1	16	KSU	18	156	0	0.453125	T	T	T	T	T	T	T	T	A	T	A	T	T	T	T	T	T	T	A	T	T	T	T	T	T	T	T	T	T	T	T	T	T	T	T	T	T	T	T
rs49635	C/T	1	87736	-1	33	KSU	18	156	0	0.453125	T	T	T	T	T	T	T	T	C	T	C	T	T	T	T	T	T	T	C	T	T	T	T	T	T	T	T	T	T	T	T	T	T	T	T	T	T	T	T
rs53475	C/T	1	87736	-1	14	KSU	23	104	1	0.328125	T	C	T	T	T	T	C	T	C	T	C	T	T	T	T	T	T	T	Y	T	T	T	T	T	T	T	T	T	T	T	T	T	T	T	T	T	T	T	T
rs53476	C/T	1	87736	-1	14	KSU	42	170	5	0.5390625	T	C	T	T	T	T	C	T	C	T	C	T	T	T	T	T	T	T	Y	T	T	T	T	T	T	T	T	T	T	T	T	T	T	T	T	T	T	T	T
rs53951	C/T	1	87736	-1	37	KSU	28	161	5	0.479166667	T	T	T	T	T	T	T	T	C	T	C	T	T	T	T	T	T	T	Y	T	T	T	T	T	T	T	T	T	T	T	T	T	T	T	T	T	T	T	T
rs55833	A/C	1	87736	-1	7	KSU	24	323	4	0.893229167	C	C	C	C	C	C	C	C	A	C	A	C	C	C	C	C	C	C	M	C	C	C	C	C	C	C	C	C	C	C	C	C	C	C	C	C	C	C	C
rs55956	G/T	1	87736	-1	12	KSU	151	197	14	0.869791667	T	G	G	T	T	G	G	G	T	G	G	T	T	T	T	T	T	G	G	G	G	T	T	T	G	K	T	G	G	G	G	T	G	G	G	G	T	T	G
rs55957	C/G	1	87736	-1	48	KSU	111	43	3	0.393229167	C	C	C	C	C	C	C	C	C	C	C	C	C	C	C	C	C	C	C	C	C	C	C	C	C	C	C	C	C	C	C	C	C	C	C	C	C	C	C
rs56010	C/T	1	87736	-1	30	KSU	37	229	3	0.684895833	T	T	T	T	T	T	T	T	T	C	Y	T	T	T	T	T	T	Y	T	T	T	T	T	T	T	T	T	T	T	T	T	T	T	C	T	C	T	C	C
rs57266	C/T	1	87736	-1	43	KSU	281	35	6	0.807291667	C	C	C	C	C	C	T	C	C	C	C	C	C	C	C	C	C	C	C	C	C	C	C	C	C	C	C	C	C	C	C	C	C	C	C	C	C	C	C
rs57852	A/G	1	87736	-1	57	KSU	108	76	5	0.466145833	A	G	A	A	A	A	G	A	G	A	R	A	A	A	A	G	A	R	R	A	A	A	A	A	A	A	A	A	A	A	A	A	A	A	A	A	A	A	A
rs59440	A/G	1	87736	-1	55	KSU	143	226	19	0.911458333	G	G	A	G	A	A	G	A	G	A	G	A	A	A	A	A	G	G	G	A	A	G	G	G	G	A	A	A	A	A	A	A	A	G	A	G	G	A	G
rs59780	C/T	1	87736	-1	56	KSU	150	223	26	0.903645833	T	T	C	T	C	C	T	C	T	C	T	C	C	C	C	C	T	T	T	C	C	T	T	T	T	C	C	C	C	C	T	C	C	T	C	T	T	C	T
rs62918	G/A	1	87736	-1	61	KSU	76	37	2	0.2890625	G	G	A	G	A	A	G	A	G	A	R	A	A	A	A	A	G	G	G	A	A	G	G	G	G	A	A	A	A	A	A	A	A	G	A	G	G	A	G
rs6340	C/T	1	87736	-1	18	KSU	325	43	20	0.90625	C	C	C	C	T	C	C	C	C	T	C	C	C	C	C	C	C	Y	C	C	C	C	C	C	T	C	C	C	C	C	C	C	C	Y	C	C	C	T	C
rs64074	A/T	1	87736	-1	44	KSU	41	115	0	0.40625	T	A	T	T	T	T	A	T	T	T	T	T	T	T	T	A	T	T	T	T	T	T	T	T	T	T	T	T	T	T	T	T	T	T	T	T	T	T	T
rs64075	A/G	1	87736	-1	59	KSU	41	115	0	0.40625	G	A	G	G	G	G	A	G	G	G	G	G	G	G	G	A	G	G	G	G	G	G	G	G	G	G	G	G	G	G	G	G	G	G	G	G	G	G	G
rs9102	C/T	1	87736	-1	49	KSU	72	66	0	0.359375	T	C	T	T	C	T	T	T	T	C	T	C	C	T	T	T	T	T	T	T	T	T	T	C	C	T	C	C	T	T	T	T	C	C	T	C	T	C	C
rs9654	A/G	1	87736	-1	42	KSU	22	207	1	0.59375	G	G	G	G	G	G	G	G	G	A	G	G	G	G	G	G	G	R	G	G	G	G	G	G	G	G	G	G	G	G	G	G	G	A	G	A	G	A	A
rs9763	C/T	1	87736	-1	47	KSU	280	26	5	0.783854167	C	C	C	C	C	C	C	C	T	C	T	C	C	C	C	C	C	C	C	Y	C	C	C	C	C	C	C	C	C	C	C	C	C	C	C	C	C	C	C
rs1552	A/G	1	96127	-1	57	KSU	55	331	18	0.958333333	G	A	G	G	G	G	G	G	G	G	G	G	G	G	G	G	G	G	G	G	G	G	G	G	G	G	G	G	G	G	G	G	G	G	G	G	G	G	G
rs44289	C/T	1	96127	-1	28	KSU	26	107	0	0.346354167	T	T	T	T	C	T	C	T	C	T	T	T	T	T	T	T	C	T	T	T	T	T	C	T	T	T	T	T	T	T	T	T	T	T	T	T	T	T	T
rs63823	A/G	1	97024	-1	31	KSU	41	309	13	0.877604167	G	A	R	G	G	G	G	G	G	G	G	G	G	G	G	G	G	G	G	G	G	G	G	G	G	G	G	G	G	G	G	G	G	G	G	G	G	G	G
rs11851	G/A	1	97921	-1	30	KSU	29	315	5	0.8828125	A	A	A	A	A	A	G	A	A	A	A	A	A	A	A	A	A	A	A	A	A	A	G	A	A	A	A	A	A	A	A	A	A	A	A	A	G	A	A
rs11852	C/T	1	97921	-1	8	KSU	29	315	5	0.8828125	T	T	T	T	T	T	C	T	T	T	T	T	T	T	T	T	T	T	T	T	T	T	C	T	T	T	T	T	T	T	T	T	T	T	T	T	C	T	T
rs14318	A/G	1	97921	-1	28	KSU	23	314	2	0.872395833	G	A	G	G	G	G	G	G	G	G	G	G	G	G	G	G	G	G	G	G	G	G	G	G	G	G	G	G	G	G	G	G	G	G	G	G	G	G	G
rs21103	A/G	1	97921	-1	50	KSU	208	42	7	0.6328125	A	G	A	A	A	A	A	A	A	A	A	A	A	A	A	A	A	A	A	A	A	A	A	A	A	A	A	A	A	A	A	A	A	A	A	A	A	A	A
rs24829	C/G	1	97921	-1	10	KSU	281	102	33	0.911458333	G	C	C	C	C	C	C	C	G	C	C	C	C	C	C	G	C	G	S	C	C	C	G	C	C	C	C	C	C	C	C	C	C	C	C	C	G	C	C
rs30861	C/T	1	97921	-1	63	KSU	178	19	0	0.513020833	C	C	C	C	C	C	C	C	C	C	C	C	C	C	C	C	T	C	C	C	C	C	C	C	C	C	C	C	C	C	C	C	C	C	C	C	C	C	C
rs36600	G/T	1	97921	-1	31	KSU	53	322	14	0.940104167	T	G	T	T	T	T	T	T	T	T	T	T	T	T	T	T	T	T	T	T	T	T	T	T	T	T	T	T	T	T	T	T	T	T	T	T	T	T	T
rs36601	G/A	1	97921	-1	40	KSU	53	322	14	0.940104167	A	G	A	A	A	A	A	A	A	A	A	A	A	A	A	A	A	A	A	A	A	A	A	A	A	A	A	A	A	A	A	A	A	A	A	A	A	A	A
rs37914	C/T	1	97921	-1	34	KSU	46	288	11	0.841145833	T	C	T	T	T	T	T	T	T	T	T	T	T	T	T	T	T	T	T	T	T	T	T	T	T	T	T	T	T	T	T	T	T	T	T	T	T	T	T
rs40009	C/T	1	97921	-1	5	KSU	303	56	14	0.8984375	C	C	C	C	C	T	C	C	C	C	C	C	C	C	C	Y	C	C	Y	T	C	C	C	C	C	C	C	C	C	T	C	T	C	C	C	C	C	T	C
rs43564	A/G	1	97921	-1	54	KSU	26	138	1	0.424479167	G	A	G	G	G	G	G	G	G	G	G	G	G	G	G	G	G	G	G	G	G	G	G	G	R	G	G	G	G	G	G	G	G	G	G	G	G	G	G
rs44481	C/T	1	97921	-1	52	KSU	142	16	0	0.411458333	C	T	C	C	C	C	C	C	C	C	C	C	C	C	C	C	C	C	C	C	C	C	C	C	C	C	C	C	C	C	C	C	C	C	C	C	C	C	C
rs50308	A/G	1	97921	-1	38	KSU	23	152	1	0.453125	G	A	G	G	G	G	G	G	G	G	G	G	G	G	G	G	G	G	G	G	G	G	G	G	G	G	G	G	G	G	G	G	G	G	G	G	G	G	G
rs51216	C/T	1	97921	-1	63	KSU	312	47	10	0.908854167	C	T	C	C	C	C	C	C	C	C	C	C	C	C	C	C	C	C	C	C	C	C	C	C	C	C	C	C	C	C	C	C	C	C	C	C	C	C	C
rs56066	A/G	1	97921	-1	13	KSU	149	49	2	0.510416667	G	A	A	A	A	A	A	A	G	A	A	A	A	A	A	G	A	G	G	A	A	A	G	A	A	A	A	A	A	A	A	A	A	A	A	A	G	A	A
rs56067	T/C	1	97921	-1	26	KSU	196	34	1	0.596354167	T	C	T	T	T	T	T	C	T	T	T	T	T	T	T	T	T	T	T	T	T	T	T	T	T	T	T	T	T	T	T	T	T	T	T	T	T	T	T
rs56841	C/G	1	97921	-1	49	KSU	153	115	7	0.6796875	G	G	C	C	C	C	C	C	G	C	C	C	C	C	C	G	C	G	G	C	C	C	G	C	G	C	C	C	C	C	C	C	C	C	C	C	G	C	C
rs46720	A/G	1	105085	-1	30	KSU	37	97	1	0.346354167	G	G	G	G	G	A	G	G	A	G	G	G	A	G	G	G	G	G	A	G	G	G	G	G	G	G	G	G	G	G	G	G	G	G	A	G	G	G	G
rs52403	C/G	1	105085	-1	54	KSU	204	22	3	0.580729167	C	G	C	C	C	C	C	C	C	C	C	C	C	C	C	C	C	C	C	C	C	C	C	C	C	C	C	C	C	C	C	C	C	C	C	C	C	C	C
rs54857	G/A	1	105085	-1	25	KSU	249	30	9	0.703125	A	G	G	G	G	G	G	G	G	G	G	G	G	G	A	G	G	G	G	G	G	G	G	G	G	G	G	G	G	G	G	G	G	G	G	G	G	G	G
rs58268	C/G	1	105085	-1	23	KSU	58	177	4	0.6015625	C	G	C	G	G	G	G	G	C	G	G	G	G	G	C	G	G	G	C	C	C	G	G	G	G	C	G	G	G	G	C	C	G	G	G	G	G	G	C
rs58269	T/C	1	105085	-1	24	KSU	58	177	4	0.6015625	T	C	T	C	C	C	C	C	T	C	C	C	C	C	T	C	C	C	T	T	T	C	C	C	C	T	C	C	C	C	T	T	C	C	C	C	C	C	T
rs58270	A/G	1	105085	-1	52	KSU	58	177	4	0.6015625	A	G	A	G	G	G	G	G	A	G	G	G	G	G	A	G	G	G	A	A	A	G	G	G	G	A	G	G	G	G	A	A	G	G	G	G	G	G	A
rs10104	C/T	1	108554	-1	61	KSU	215	174	27	0.942708333	C	T	T	C	C	C	T	C	C	C	C	C	T	C	C	C	C	C	C	C	C	C	C	C	C	C	C	C	C	T	C	T	C	C	T	C	C	C	T
rs10105	T/C	1	108554	-1	62	KSU	215	174	27	0.942708333	T	C	C	T	T	T	C	T	T	T	T	T	C	T	T	T	T	T	T	T	T	T	T	T	T	T	T	T	T	C	T	C	T	T	C	T	T	T	C
rs10106	C/G	1	108554	-1	63	KSU	215	174	27	0.942708333	C	G	G	C	C	C	G	C	C	C	C	C	G	C	C	C	C	C	C	C	C	C	C	C	C	C	C	C	C	G	C	G	C	C	G	C	C	C	G
rs10506	A/G	1	108554	-1	37	KSU	56	102	1	0.408854167	A	G	G	G	G	G	G	G	G	G	G	G	A	A	A	A	A	A	G	G	A	A	A	G	G	A	G	G	A	A	G	A	G	G	A	G	A	A	G
rs10547	G/A	1	108554	-1	32	KSU	101	30	0	0.341145833	G	G	G	G	G	G	A	G	G	G	G	G	G	G	G	G	G	G	G	G	G	G	G	G	A	G	G	G	G	G	G	G	G	G	G	G	G	G	G
rs11144	C/T	1	108554	-1	35	KSU	53	68	3	0.307291667	T	C	T	T	C	C	T	T	C	C	C	C	C	T	T	T	T	T	C	C	T	T	T	T	T	C	C	C	T	C	C	C	C	C	C	C	T	T	T
rs12222	G/T	1	108554	-1	62	KSU	304	51	6	0.908854167	G	G	G	G	G	G	T	G	T	G	T	G	G	G	G	G	G	T	G	G	G	G	G	G	G	G	G	G	G	G	G	G	G	G	G	G	G	G	G
rs13599	A/C	1	108554	-1	34	KSU	56	340	22	0.973958333	C	A	C	C	C	C	C	C	C	C	C	C	C	C	C	C	C	C	C	C	C	C	C	C	C	C	C	C	C	C	C	C	C	C	C	C	C	C	C
rs16876	A/T	1	108554	-1	6	KSU	131	89	4	0.5625	A	A	A	A	T	T	A	A	T	T	T	T	A	A	A	A	A	A	T	T	A	A	A	A	A	T	T	T	A	A	T	A	T	T	A	T	A	A	A
rs17197	C/T	1	108554	-1	13	KSU	318	63	12	0.9609375	C	C	C	C	C	C	T	C	T	C	T	C	C	C	C	C	C	T	C	C	C	C	C	C	C	C	C	C	C	C	C	C	C	C	C	C	C	C	C
rs17830	A/T	1	108554	-1	21	KSU	234	68	11	0.7578125	T	A	A	A	A	A	A	A	A	A	A	A	A	T	T	T	T	T	A	A	T	T	T	A	A	A	A	A	T	A	A	A	A	A	A	A	T	T	A
rs17871	G/T	1	108554	-1	29	KSU	197	213	37	0.971354167	T	G	G	T	T	T	G	T	G	T	G	T	G	T	T	T	T	G	K	T	T	T	T	T	T	T	T	T	T	G	T	G	T	T	G	T	T	T	T
rs17872	A/C	1	108554	-1	57	KSU	53	153	9	0.513020833	C	A	C	C	C	C	C	C	C	C	C	C	C	C	C	C	C	C	C	C	C	C	C	C	C	C	C	C	C	C	C	C	C	C	C	C	C	C	C
rs19913	A/G	1	108554	-1	28	KSU	75	94	2	0.434895833	G	G	A	A	G	G	A	G	G	G	G	G	A	G	G	G	G	A	G	G	G	G	G	G	G	G	G	G	G	A	G	A	G	G	A	G	G	G	A
rs19914	T/C	1	108554	-1	40	KSU	167	41	2	0.536458333	T	T	C	T	T	T	C	T	T	T	T	T	T	T	T	T	T	T	T	T	T	T	T	T	T	T	T	T	T	T	T	T	T	T	T	T	T	T	T
rs19915	C/T	1	108554	-1	40	KSU	41	94	0	0.3515625	T	T	C	T	T	T	C	T	T	T	T	T	T	T	T	T	T	T	T	T	T	T	T	T	T	T	T	T	T	T	T	T	T	T	T	T	T	T	T
rs22736	C/T	1	108554	-1	14	KSU	74	28	0	0.265625	C	C	C	C	C	C	C	C	T	T	T	C	C	C	C	C	C	C	T	C	C	C	C	T	C	C	C	C	C	C	C	C	C	C	C	C	C	C	C
rs23047	C/T	1	108554	-1	13	KSU	35	95	1	0.3359375	T	T	T	T	C	C	T	T	C	C	C	C	T	T	T	T	T	T	C	C	T	T	T	T	T	Y	C	C	T	T	T	T	C	C	T	T	T	T	T
rs24379	A/C	1	108554	-1	16	KSU	213	113	25	0.783854167	C	A	A	A	A	A	A	A	A	A	A	A	A	C	C	C	C	C	A	A	C	C	C	C	C	A	A	A	C	A	C	A	A	A	A	A	C	C	A
rs24380	T/A	1	108554	-1	18	KSU	213	113	25	0.783854167	A	T	T	T	T	T	T	T	T	T	T	T	T	A	A	A	A	A	T	T	A	A	A	A	A	T	T	T	A	T	A	T	T	T	T	T	A	A	T
rs24381	C/T	1	108554	-1	28	KSU	217	107	23	0.783854167	T	C	C	C	C	C	C	C	C	C	C	C	C	T	T	T	T	T	C	C	T	T	T	T	T	C	C	C	T	C	T	C	C	C	C	C	T	T	C
rs24382	C/T	1	108554	-1	48	KSU	89	131	7	0.5546875	T	T	C	C	T	T	C	C	T	T	T	T	Y	T	T	T	T	T	T	T	T	T	T	T	T	T	T	T	T	C	T	C	T	T	C	T	T	T	C
rs24383	G/T	1	108554	-1	53	KSU	107	59	4	0.421875	G	G	G	G	T	T	G	G	T	T	T	T	T	G	G	G	G	G	T	T	G	G	G	G	G	T	T	T	G	T	G	T	T	T	T	T	G	G	G
rs25156	C/T	1	108554	-1	42	KSU	109	98	8	0.518229167	C	T	T	T	C	C	T	T	C	C	C	C	C	T	T	C	T	C	C	C	C	C	C	T	C	C	C	C	C	C	C	C	C	C	C	T	C	T	T
rs25157	C/T	1	108554	-1	42	KSU	54	44	1	0.252604167	C	T	T	T	C	C	T	T	C	C	C	C	C	T	T	C	T	C	C	C	C	C	C	T	C	C	C	C	C	C	C	C	C	C	C	Y	C	T	T
rs25982	A/C	1	108554	-1	22	KSU	43	248	14	0.721354167	C	C	C	C	C	C	C	C	C	C	C	C	C	C	C	C	C	C	C	C	C	C	C	C	C	C	C	C	C	C	C	C	C	C	C	C	C	C	C
rs26172	C/G	1	108554	-1	14	KSU	28	124	2	0.390625	G	G	G	G	G	G	G	G	G	G	G	G	G	G	G	G	G	G	G	G	G	G	G	G	G	G	G	G	G	G	G	G	G	G	G	G	G	G	G
rs26173	A/T	1	108554	-1	54	KSU	53	70	2	0.315104167	T	A	T	T	T	T	A	T	T	T	A	T	T	T	T	T	T	A	T	T	T	T	T	T	T	T	T	T	T	T	T	T	T	T	T	T	T	T	T
rs27135	C/T	1	108554	-1	52	KSU	94	163	6	0.653645833	C	T	T	T	T	T	T	T	T	T	T	T	C	T	T	C	T	C	T	T	C	C	C	T	T	C	T	T	C	C	T	C	T	T	C	T	C	T	T
rs27518	A/C	1	108554	-1	22	KSU	126	20	0	0.380208333	A	A	A	A	A	C	A	A	A	A	A	A	A	A	A	A	A	A	A	A	A	A	A	A	A	A	A	A	A	A	A	A	A	A	C	A	C	A	A
rs27658	A/T	1	108554	-1	31	KSU	39	68	0	0.278645833	T	T	T	T	A	A	T	T	A	A	A	A	T	T	T	T	T	T	A	A	T	T	T	T	T	T	A	A	T	T	T	T	A	A	T	W	T	T	T
rs28344	A/G	1	108554	-1	27	KSU	252	38	3	0.747395833	A	G	A	A	A	A	A	A	A	A	A	A	A	A	A	A	A	A	A	A	A	A	A	A	G	A	A	A	A	A	A	A	A	A	A	A	A	A	A
rs28345	A/G	1	108554	-1	30	KSU	252	38	3	0.747395833	A	G	A	A	A	A	A	A	A	A	A	A	A	A	A	A	A	A	A	A	A	A	A	A	G	A	A	A	A	A	A	A	A	A	A	A	A	A	A
rs30083	G/T	1	108554	-1	31	KSU	146	46	5	0.486979167	T	G	G	G	T	T	G	G	T	T	T	T	T	G	G	T	G	T	T	T	T	T	T	G	G	T	T	T	T	T	G	T	T	T	T	G	G	G	G
rs30084	G/T	1	108554	-1	31	KSU	45	76	3	0.307291667	T	G	G	G	T	T	G	G	T	T	T	T	T	G	G	T	G	T	T	T	T	T	T	G	T	T	T	T	T	T	G	T	T	T	T	K	T	G	G
rs3101	G/T	1	108554	-1	12	KSU	154	48	2	0.520833333	G	G	G	G	G	G	G	G	G	G	G	G	G	G	G	G	G	G	G	G	G	T	T	G	T	G	G	G	T	G	T	G	G	G	G	G	T	G	G
rs35994	A/G	1	108554	-1	57	KSU	18	178	0	0.510416667	G	G	G	G	G	G	G	G	G	G	G	G	G	G	G	G	G	G	G	G	A	G	G	G	G	A	G	G	G	A	G	G	G	G	A	G	G	G	G
rs37643	G/T	1	108554	-1	8	KSU	208	17	5	0.572916667	G	K	G	G	G	G	G	G	G	G	G	G	G	G	G	G	G	G	G	G	G	G	G	G	G	G	G	G	G	G	G	G	G	G	G	G	G	G	G
rs37816	A/G	1	108554	-1	14	KSU	128	122	8	0.630208333	A	G	G	G	A	A	A	G	G	A	G	A	R	G	A	G	A	G	A	A	G	A	A	G	A	R	A	A	A	G	A	A	A	A	G	A	A	G	A
rs38517	G/A	1	108554	-1	32	KSU	31	80	1	0.286458333	A	G	A	A	A	A	A	A	A	A	A	A	A	A	A	A	A	A	A	A	A	A	A	A	A	A	A	A	A	A	A	A	A	A	A	A	A	A	A
rs38873	A/G	1	108554	-1	40	KSU	144	89	3	0.598958333	A	A	A	A	G	G	A	A	G	G	G	G	A	A	A	A	A	A	G	G	A	A	A	A	A	R	G	G	A	A	G	A	G	G	A	G	A	A	A
rs38879	C/T	1	108554	-1	33	KSU	41	82	1	0.317708333	C	C	T	C	T	T	T	C	T	T	T	T	T	T	T	C	C	C	T	T	C	C	C	T	C	T	T	T	T	T	T	T	T	T	T	T	C	T	T
rs40524	C/T	1	108554	-1	57	KSU	127	42	3	0.432291667	C	C	T	C	C	C	T	T	C	C	C	C	C	C	C	C	C	C	C	C	C	C	C	C	C	C	C	C	C	C	C	C	C	C	C	C	C	C	T
rs41592	C/T	1	108554	-1	41	KSU	213	91	11	0.763020833	T	C	C	T	C	C	C	C	C	C	C	C	C	T	T	T	T	T	C	C	T	T	T	C	T	Y	C	C	T	C	C	C	C	C	C	C	T	T	C
rs44555	C/G	1	108554	-1	22	KSU	284	56	10	0.859375	C	C	G	C	C	C	C	C	G	C	C	C	C	C	G	C	C	C	G	C	G	C	C	C	C	G	C	G	C	G	G	C	C	G	G	C	C	C	G
rs45503	C/T	1	108554	-1	36	KSU	52	75	3	0.322916667	T	C	C	T	T	T	C	T	T	T	T	T	Y	T	T	C	T	C	T	T	C	T	T	T	T	T	T	T	T	T	T	T	T	T	T	T	T	T	C
rs48468	C/T	1	108554	-1	12	KSU	60	171	7	0.583333333	T	T	T	T	T	T	T	T	T	T	T	T	C	T	T	T	T	T	T	T	T	T	T	T	T	T	T	T	T	C	T	C	T	T	Y	T	T	T	T
rs4865	C/T	1	108554	-1	14	KSU	217	103	7	0.815104167	C	C	T	C	C	C	T	C	C	C	C	C	T	C	C	C	C	C	C	C	C	C	C	C	C	T	C	C	C	T	C	T	C	C	T	C	C	C	T
rs49043	C/T	1	108554	-1	17	KSU	86	20	0	0.276041667	C	T	C	C	C	C	C	C	C	C	C	C	C	C	C	C	C	C	C	C	C	C	C	C	C	C	C	C	C	C	C	C	C	C	C	C	C	C	C
rs49985	C/T	1	108554	-1	27	KSU	278	91	17	0.916666667	C	C	T	C	C	C	C	C	C	C	C	C	T	C	C	C	C	C	C	C	C	C	C	C	C	C	C	C	C	T	C	T	C	C	T	C	C	C	C
rs50539	C/T	1	108554	-1	17	KSU	168	58	6	0.572916667	C	C	C	C	T	T	C	C	C	T	C	T	C	T	T	C	C	C	T	T	C	C	C	T	C	Y	T	T	C	C	T	C	T	T	C	T	C	C	C
rs50540	C/T	1	108554	-1	63	KSU	87	84	3	0.4375	T	C	C	T	T	T	C	T	T	T	T	T	C	T	T	T	T	T	T	T	T	T	T	T	T	T	T	T	T	C	T	C	T	T	C	T	T	T	C
rs53717	A/G	1	108554	-1	15	KSU	51	255	18	0.75	G	G	G	G	G	G	A	G	G	G	G	G	G	G	G	G	G	G	G	G	G	G	G	G	A	G	G	G	A	G	G	G	G	G	G	G	G	G	G
rs54448	C/T	1	108554	-1	27	KSU	168	32	7	0.502604167	C	T	C	C	C	C	C	C	C	C	C	C	C	C	C	C	C	C	C	C	C	C	C	C	C	C	C	C	C	C	C	C	C	C	C	C	C	C	C
rs54449	A/G	1	108554	-1	46	KSU	118	32	2	0.385416667	A	G	A	A	A	A	A	A	A	A	A	A	A	A	A	A	A	A	A	A	A	A	A	A	A	A	A	A	A	A	A	A	A	A	A	A	A	A	A
rs54810	C/T	1	108554	-1	43	KSU	157	145	17	0.7421875	T	T	C	C	T	T	C	C	T	T	T	T	C	T	T	C	T	C	T	T	C	C	C	T	C	Y	T	T	C	C	T	C	T	T	C	T	Y	C	C
rs55624	C/G	1	108554	-1	60	KSU	119	147	5	0.6796875	C	G	G	G	C	C	G	G	G	C	G	C	C	C	C	G	C	G	C	C	G	G	G	C	G	S	C	C	G	C	C	C	C	C	C	C	S	G	C
rs55792	A/T	1	108554	-1	14	KSU	39	60	1	0.255208333	T	A	T	T	A	A	T	T	A	A	A	A	T	A	A	T	T	T	A	A	T	T	T	A	T	W	A	A	T	T	A	T	A	A	T	A	T	T	T
rs5714	C/T	1	108554	-1	45	KSU	85	105	2	0.489583333	C	T	T	T	T	T	T	T	T	T	T	T	C	T	T	C	C	C	T	T	C	C	C	T	T	Y	T	T	C	C	T	C	T	T	C	T	C	T	T
rs57591	A/G	1	108554	-1	58	KSU	52	274	20	0.796875	G	A	G	G	G	G	G	G	G	G	G	G	G	G	G	G	G	G	G	G	G	G	G	G	G	G	G	G	G	G	G	G	G	G	G	G	G	G	G
rs57741	C/T	1	108554	-1	17	KSU	31	55	0	0.223958333	C	T	T	C	C	C	T	T	C	C	C	C	T	T	T	C	C	C	Y	C	C	C	C	T	T	T	C	C	C	T	C	T	C	C	T	C	C	C	T
rs59575	C/T	1	108554	-1	55	KSU	236	137	18	0.924479167	T	C	C	C	C	C	C	C	C	C	C	C	Y	T	T	T	T	T	Y	C	T	T	T	C	C	C	C	C	T	T	C	T	C	C	T	C	T	T	C
rs6177	G/T	1	108554	-1	58	KSU	115	55	3	0.434895833	G	T	T	T	G	G	T	T	G	G	G	G	G	G	T	G	G	G	G	G	G	G	G	T	T	G	G	G	G	G	G	G	G	G	G	T	G	G	T
rs61833	A/C	1	108554	-1	41	KSU	65	94	9	0.390625	A	A	C	A	C	C	A	A	C	C	C	C	M	C	A	A	A	C	C	C	A	A	A	A	A	C	C	C	A	C	C	C	C	C	C	A	A	A	A
rs61834	C/T	1	108554	-1	51	KSU	217	94	15	0.770833333	C	C	C	C	T	T	C	C	T	T	T	T	C	C	C	C	C	Y	T	T	C	C	C	C	C	Y	T	T	C	C	T	C	T	T	C	C	C	C	C
rs62036	A/G	1	108554	-1	37	KSU	108	156	16	0.645833333	G	A	A	G	G	G	G	G	G	G	G	G	R	A	G	G	G	G	G	G	G	G	G	G	G	R	G	G	G	A	G	A	G	G	A	G	G	G	G
rs62507	C/G	1	108554	-1	62	KSU	148	86	7	0.591145833	C	C	C	C	G	G	C	C	G	G	G	G	C	C	C	C	C	C	G	G	C	C	C	C	C	S	G	G	C	C	G	C	G	G	C	G	S	C	C
rs62773	G/T	1	108554	-1	50	KSU	87	18	0	0.2734375	G	G	G	G	T	T	G	G	G	T	G	T	G	T	G	G	G	G	T	T	G	G	G	G	G	T	T	T	G	G	T	T	T	T	T	G	G	G	G
rs6985	C/T	1	108554	-1	16	KSU	209	42	4	0.643229167	C	T	C	C	C	C	C	C	C	C	C	C	C	C	C	C	C	C	C	C	C	C	C	C	C	C	C	C	C	C	C	C	C	C	C	C	C	C	C
rs6986	G/T	1	108554	-1	51	KSU	209	42	4	0.643229167	G	T	G	G	G	G	G	G	G	G	G	G	G	G	G	G	G	G	G	G	G	G	G	G	G	G	G	G	G	G	G	G	G	G	G	G	G	G	G
rs923	A/G	1	108554	-1	63	KSU	21	203	3	0.575520833	G	R	G	G	G	G	G	G	G	G	G	G	G	G	G	G	G	G	G	G	G	G	G	G	G	G	G	G	G	G	G	G	G	G	G	G	G	G	G
rs9842	A/G	1	108554	-1	21	KSU	38	205	6	0.6171875	G	G	A	G	G	G	G	G	G	G	G	G	G	G	G	G	G	G	G	G	G	G	G	G	G	G	G	G	G	G	G	G	G	G	G	G	G	G	G
rs21526	A/G	1	109122	-1	7	KSU	85	255	16	0.84375	G	G	G	G	A	A	G	G	A	A	A	A	G	G	G	G	G	G	A	A	G	G	G	G	G	G	A	A	G	G	A	G	A	A	G	G	G	G	G
rs26528	A/G	1	109122	-1	9	KSU	48	298	13	0.8671875	G	A	G	G	G	G	G	G	G	G	G	G	G	G	G	G	G	G	G	G	G	G	G	G	G	G	G	G	G	G	G	G	G	G	G	G	G	G	G
rs26529	A/G	1	109122	-1	9	KSU	19	137	1	0.403645833	G	A	G	G	G	G	G	G	G	G	G	G	G	G	G	G	G	G	G	G	G	G	G	G	G	G	G	G	G	G	G	G	G	G	G	G	G	G	G
rs50508	A/G	1	109122	-1	10	KSU	18	111	0	0.3359375	G	A	G	G	G	G	G	G	G	G	G	G	G	G	G	G	G	G	G	G	G	G	G	G	G	G	G	G	G	G	G	G	G	G	G	G	G	G	G
rs61038	C/T	1	109122	-1	62	KSU	60	78	2	0.354166667	T	T	T	T	C	C	T	T	C	C	C	C	T	C	T	T	T	T	C	C	T	T	T	T	T	Y	C	C	T	T	C	T	C	C	T	T	T	T	T
rs63847	A/G	1	109122	-1	38	KSU	189	188	29	0.90625	A	A	A	G	A	G	A	A	G	G	G	A	G	G	G	G	G	G	G	G	G	G	G	G	G	R	G	G	G	G	G	A	G	G	A	A	G	A	A
rs64721	A/G	1	109122	-1	33	KSU	310	38	6	0.890625	A	A	A	A	A	A	A	A	A	A	A	A	A	A	A	A	A	A	A	A	A	A	A	A	A	A	A	A	A	A	A	A	A	A	A	A	A	A	A
rs23594	C/G	1	109690	-1	35	KSU	45	76	2	0.309895833	G	C	G	C	G	G	G	G	G	G	G	G	G	G	G	C	G	G	G	G	C	C	C	G	C	G	G	G	C	G	G	G	G	G	G	G	C	G	G
rs31542	A/G	1	109690	-1	18	KSU	25	213	4	0.609375	G	G	G	G	G	G	G	G	G	G	G	G	G	G	G	G	G	G	G	G	G	G	G	G	G	G	G	G	G	G	G	G	G	G	G	G	G	G	G
rs38486	C/G	1	109690	-1	54	KSU	83	60	3	0.364583333	C	G	C	C	C	C	C	C	C	C	C	C	C	C	C	G	C	C	C	C	G	G	G	C	C	C	C	C	G	C	C	C	C	C	C	C	G	C	C
rs42011	G/T	1	109690	-1	20	KSU	46	100	1	0.377604167	T	G	T	T	T	T	T	T	T	T	T	T	T	T	T	G	T	T	T	T	G	G	G	T	T	T	T	T	G	T	T	T	T	T	T	T	G	T	T
rs42707	A/G	1	109690	-1	19	KSU	31	176	4	0.528645833	G	G	G	A	G	G	G	G	G	G	G	G	G	G	G	A	G	G	G	G	A	A	A	G	A	G	G	G	A	G	G	G	G	G	G	G	A	A	G
rs48193	A/G	1	109690	-1	18	KSU	23	322	6	0.8828125	G	G	G	G	G	G	G	G	G	G	G	G	G	G	G	G	G	G	G	G	G	G	G	G	G	G	G	G	G	G	G	G	G	G	G	G	G	G	G
rs57514	C/T	1	109690	-1	37	KSU	270	37	13	0.765625	C	T	C	C	C	C	C	C	C	C	C	C	C	C	C	C	C	C	C	C	C	C	C	C	C	C	C	C	C	C	C	C	C	C	C	C	C	C	C
rs8277	A/G	1	109690	-1	31	KSU	46	323	6	0.9453125	G	G	G	A	G	G	G	G	G	G	G	G	G	G	G	A	G	G	G	G	A	A	A	G	A	G	G	G	A	G	G	G	G	G	G	G	A	A	G
rs53210	C/T	1	110258	-1	37	KSU	156	122	14	0.6875	C	T	C	C	C	T	C	C	T	T	T	C	C	T	T	C	C	C	T	T	C	C	C	T	T	T	T	T	C	C	T	C	T	T	C	Y	C	T	C
rs40234	C/T	1	110827	-1	20	KSU	87	165	3	0.6484375	T	C	T	T	T	T	T	T	T	T	T	T	T	T	T	C	T	T	T	T	C	C	C	T	C	T	T	T	C	T	T	T	T	T	T	T	C	T	T
rs40235	C/T	1	110827	-1	32	KSU	87	165	3	0.6484375	T	C	T	T	T	T	T	T	T	T	T	T	T	T	T	C	T	T	T	T	C	C	C	T	C	T	T	T	C	T	T	T	T	T	T	T	C	T	T
rs49839	T/C	1	110827	-1	32	KSU	24	322	5	0.888020833	C	C	C	C	C	C	C	C	C	C	C	C	C	C	C	C	C	C	C	C	C	C	C	C	C	C	C	C	C	C	C	C	C	C	C	C	C	C	C
rs5612	A/C	1	110827	-1	28	KSU	15	242	0	0.669270833	C	C	C	C	C	C	C	C	C	C	C	C	C	C	C	C	C	C	C	C	C	C	C	C	C	C	C	C	C	C	C	C	C	C	C	C	C	C	C
rs61958	C/G	1	110827	-1	47	KSU	310	21	4	0.8515625	C	C	C	C	C	C	C	C	C	C	C	C	C	C	C	C	C	C	C	C	C	C	C	C	C	C	C	C	C	C	C	C	C	C	C	C	C	C	C
rs61959	A/G	1	110827	-1	58	KSU	310	21	4	0.8515625	A	A	A	A	A	A	A	A	A	A	A	A	A	A	A	A	A	A	A	A	A	A	A	A	A	A	A	A	A	A	A	A	A	A	A	A	A	A	A
rs61960	A/G	1	110827	-1	62	KSU	310	21	4	0.8515625	A	A	A	A	A	A	A	A	A	A	A	A	A	A	A	A	A	A	A	A	A	A	A	A	A	A	A	A	A	A	A	A	A	A	A	A	A	A	A
rs34595	A/T	1	111395	-1	21	KSU	85	53	4	0.348958333	A	A	T	T	T	A	T	T	A	A	A	T	A	A	A	T	T	A	A	A	A	A	A	A	T	W	A	A	T	T	A	T	A	A	T	W	A	T	A
rs37465	A/G	1	111395	-1	27	KSU	46	122	2	0.432291667	G	A	G	G	G	G	G	G	G	G	G	G	G	G	G	A	G	G	G	G	G	A	A	G	A	G	G	G	A	G	G	G	G	G	G	G	A	G	G
rs37466	T/C	1	111395	-1	50	KSU	46	122	2	0.432291667	C	T	C	C	C	C	C	C	C	C	C	C	C	C	C	T	C	C	C	C	C	T	T	C	T	C	C	C	T	C	C	C	C	C	C	C	T	C	C
rs56580	A/C	1	111395	-1	34	KSU	43	58	1	0.260416667	A	C	A	A	A	C	A	A	C	C	C	A	A	C	C	C	A	C	C	C	A	C	C	C	C	M	C	C	C	A	C	A	C	C	A	A	C	A	C
rs10273	C/T	1	111964	-1	20	KSU	150	163	15	0.776041667	C	T	T	C	T	T	C	C	C	C	C	T	T	C	C	T	C	T	C	C	C	T	T	T	C	T	T	T	T	T	T	T	C	T	T	C	T	C	T
rs10274	A/G	1	111964	-1	44	KSU	150	163	15	0.776041667	A	G	G	A	G	G	A	A	A	A	A	G	G	A	A	G	A	G	A	A	A	G	G	G	A	G	G	G	G	G	G	G	A	G	G	A	G	A	G
rs10275	G/T	1	111964	-1	50	KSU	150	163	15	0.776041667	G	T	T	G	T	T	G	G	G	G	G	T	T	G	G	T	G	T	G	G	G	T	T	T	G	T	T	T	T	T	T	T	G	T	T	G	T	G	T
rs11486	C/T	1	111964	-1	12	KSU	91	65	2	0.401041667	T	C	T	T	C	T	T	T	T	T	T	C	T	T	T	C	T	C	T	T	T	C	T	C	C	C	T	T	T	C	T	C	T	T	C	Y	C	C	C
rs14616	C/T	1	111964	-1	60	KSU	190	136	11	0.8203125	T	C	T	T	C	T	T	T	T	T	T	C	T	T	T	C	T	C	T	T	T	C	T	C	C	C	T	T	T	C	T	C	T	T	C	Y	C	C	C
rs16987	C/T	1	111964	-1	11	KSU	168	132	7	0.763020833	T	C	C	T	C	C	T	T	T	T	T	C	C	T	T	C	T	C	C	T	T	C	C	C	T	C	C	C	C	C	C	C	T	C	C	Y	C	T	C
rs16988	G/T	1	111964	-1	36	KSU	168	132	7	0.763020833	T	G	G	T	G	G	T	T	T	T	T	G	G	T	T	G	T	G	G	T	T	G	G	G	T	G	G	G	G	G	G	G	T	G	G	K	G	T	G
rs18597	G/T	1	111964	-1	37	KSU	40	206	2	0.635416667	T	G	T	T	T	T	T	T	T	T	T	T	T	T	T	T	T	T	T	T	T	T	T	T	T	T	T	T	T	T	T	T	T	T	T	T	T	T	T
rs18598	C/T	1	111964	-1	57	KSU	244	56	6	0.765625	C	C	C	C	C	C	C	C	C	C	C	C	C	C	C	T	C	C	C	C	C	C	T	C	T	C	C	C	C	C	C	C	C	C	C	C	T	C	C
rs18838	C/T	1	111964	-1	34	KSU	277	59	10	0.848958333	C	C	C	C	C	C	C	C	C	C	C	C	C	C	C	C	C	C	C	C	C	T	C	C	T	C	C	C	C	C	C	C	C	C	C	C	C	T	C
rs20390	C/T	1	111964	-1	45	KSU	156	84	11	0.596354167	C	C	T	T	C	T	T	T	T	T	T	C	C	T	T	C	T	C	T	T	C	C	T	C	C	T	C	T	T	C	T	C	T	Y	C	Y	C	C	T
rs21570	G/C	1	111964	-1	62	KSU	321	43	10	0.921875	G	C	G	G	G	G	G	G	G	G	G	G	G	G	G	G	G	G	G	G	G	G	G	G	G	G	G	G	G	G	G	G	G	G	G	G	G	G	G
rs21571	C/A	1	111964	-1	63	KSU	321	43	10	0.921875	C	A	C	C	C	C	C	C	C	C	C	C	C	C	C	C	C	C	C	C	C	C	C	C	C	C	C	C	C	C	C	C	C	C	C	C	C	C	C
rs21572	A/G	1	111964	-1	9	KSU	99	233	11	0.8359375	G	A	G	G	G	G	G	G	G	G	G	G	G	G	G	A	G	G	G	G	G	A	A	G	A	G	G	G	G	G	A	G	G	G	G	G	A	G	G
rs22034	C/G	1	111964	-1	62	KSU	43	233	5	0.705729167	G	C	G	G	G	G	G	G	G	G	G	G	G	G	G	G	G	G	G	G	G	G	G	G	C	G	G	G	G	G	G	G	G	G	G	G	G	G	G
rs22035	A/C	1	111964	-1	63	KSU	43	233	5	0.705729167	C	A	C	C	C	C	C	C	C	C	C	C	C	C	C	C	C	C	C	C	C	C	C	C	A	C	C	C	C	C	C	C	C	C	C	C	C	C	C
rs23003	A/G	1	111964	-1	46	KSU	85	159	5	0.622395833	A	A	G	G	G	G	G	G	G	G	G	G	G	G	G	A	G	G	G	G	G	G	A	G	A	G	G	G	A	G	G	G	G	G	G	G	A	G	G
rs25525	C/G	1	111964	-1	15	KSU	68	297	12	0.919270833	G	G	G	G	G	G	G	G	G	G	G	G	G	G	G	G	G	G	G	G	G	C	G	C	G	S	G	C	G	G	G	G	C	G	G	G	G	G	G
rs25526	C/T	1	111964	-1	44	KSU	68	297	12	0.919270833	T	T	T	T	T	T	T	T	T	T	T	T	T	T	T	T	T	T	T	T	T	C	T	C	T	Y	T	C	T	T	T	T	C	T	T	T	T	T	T
rs25545	A/C	1	111964	-1	38	KSU	85	51	0	0.354166667	A	A	C	C	C	C	A	A	A	A	A	C	C	A	A	C	A	A	A	A	C	C	C	C	A	C	C	C	C	C	C	C	A	C	C	C	C	A	C
rs27515	A/T	1	111964	-1	22	KSU	146	27	3	0.442708333	A	A	A	A	A	A	A	A	A	A	A	A	A	A	A	T	A	A	A	A	A	T	T	A	A	A	A	A	T	A	A	A	A	A	A	A	T	A	A
rs29183	A/G	1	111964	-1	36	KSU	26	152	4	0.453125	G	G	G	G	G	G	G	G	G	G	G	G	G	G	G	G	G	G	G	G	G	G	G	G	G	G	G	G	G	G	G	G	G	G	G	G	G	A	G
rs29184	C/G	1	111964	-1	59	KSU	26	152	4	0.453125	G	G	G	G	G	G	G	G	G	G	G	G	G	G	G	G	G	G	G	G	G	G	G	G	G	G	G	G	G	G	G	G	G	G	G	G	G	C	G
rs29485	C/G	1	111964	-1	63	KSU	177	96	12	0.6796875	C	G	C	C	C	C	C	C	C	C	C	C	C	C	C	G	C	C	C	C	C	G	G	C	C	C	C	C	G	C	G	C	C	C	C	C	G	C	C
[truncated: 41,824 more rows]
[truncated: 259 more columns]
